# Supplementary material for: Lipids productivity of cyanobacterium Anabaena vaginicola in an internally illuminated photobioreactor using LED bar lights
Source: Sci Rep. 2024 Mar 21;14:6857. doi: 10.1038/s41598-024-54414-0 (PMC10957962; doi:10.1038/s41598-024-54414-0)
Supplement: Supplementary file 2 — Supplementary Information 2. [file 41598_2024_54414_MOESM2_ESM.xlsx]

## Sheet: Growth
							Illumination Curves
		Peak (nm)
Optimum- 5000 Lux	day	440	630	Biomass Density (g/l)
	0	1.24536	1.14272	0.565485
	1	1.52513	1.34208	0.679213
	2	1.80489	1.54144	0.802942
	3	2.32599	1.9442	0.983031
	4	2.98195	2.56438	1.26359
	5	3.43868	3.1147	1.43321
	6	3.78847	3.467	1.58601
	7	4.08928	3.68214	1.69271
	8	4.3422	3.81877	1.79094
	9	4.5597	3.9554	1.83828
	10	4.68668	4.05133	1.87606
	11	4.7392	4.07904	1.89385
	µ	0.10988
	biomass productivity	208.096
		Peak (nm)
Partial- 500 Lux	day	440	630	Biomass Density (g/l)
	0	1.24536	1.14272	0.525485
	1	1.34398	1.17483	0.547007
	2	1.4426	1.20695	0.573
	3	1.54542	1.31208	0.641762
	4	1.66266	1.42927	0.695061
	5	1.79788	1.56209	0.801255
	6	1.87652	1.65002	0.855684
	7	1.95516	1.73796	0.910113
	8	1.97241	1.7656	0.918633
	9	1.98967	1.79324	0.927153
	10	2.00692	1.82087	0.935673
	11	2.02418	1.84851	0.944192
	µ	0.0532735
	biomass productivity	50.3005
		Peak (nm)
9400 Lux	day	440	630	Biomass Density (g/l)
	0	1.24536	1.14272	0.564485
	1	1.48659	1.33078	0.719213
	2	1.73135	1.51494	0.835942
	3	2.20965	1.96241	1.023
	4	2.75377	2.4679	1.22359
	5	3.26075	2.94014	1.42321
	6	3.67136	3.3467	1.62601
	7	3.75534	3.44926	1.71271
	8	4.10682	3.69769	1.78094
	9	4.4583	3.94611	1.82828
	10	4.80978	4.19454	1.85706
	11	4.96358	4.44296	1.873
	µ	0.109035
	biomass productivity	204.222

## Sheet: Spectro Results
Variable: Light Intensity
	Design of Experiment:
	Variable:		Light Intensity
	Light Intensity		Condition1			Condition 2			Condition 3
	(Lux)		5000			500			9400
	µmol photons m-2 s-1		80			8			150
	Air Flow:				120 ml/min
	BG11 NaNO3 Content:				1/3 of Defined amount (0.5 gr/lit) [defined as optimum content for Cyanobacteria growth]
					with one parallel test with BG11 Zero for comparison of results
	Test Duration (Days)				11
																					940.862
																					580.752
																					753.31
																					1180.33
																					656.705
																					1042.11
																					1298.26
																					689.824
																					1265.11

## Sheet: Light-day 0-Baseline
800	7e-05
799	-0.00017
798	3e-05
797	0.00015
796	0.00022
795	0.00021
794	0.00013
793	0.00032
792	0.00045
791	0.00051
790	0.00028
789	0.00016
788	0.00013
787	7e-05
786	-0.00038
785	-0.00051
784	-0.00038
783	-0.00036
782	-0.00036
781	-0.0003
780	-0.00011
779	0.0001
778	0.00021
777	9e-05
776	-0.00015
775	-9e-05
774	5e-05
773	1e-05
772	-5e-05
771	0.00023
770	0.00042
769	0.00047
768	0.00036
767	0.00029
766	0.00042
765	0.00035
764	-0.00011
763	0
762	2e-05
761	0
760	0.00012
759	-6e-05
758	2e-05
757	-5e-05
756	0
755	-1e-05
754	0
753	-4e-05
752	0.0002
751	0.00032
750	0.00039
749	0.00024
748	0.00021
747	0.00013
746	3e-05
745	0
744	-0.00014
743	-9e-05
742	-0.00021
741	9e-05
740	-0.00018
739	-0.00034
738	-0.00027
737	-0.00024
736	-0.00017
735	-6e-05
734	0.00018
733	0.0002
732	0.00017
731	4e-05
730	5e-05
729	-0.0001
728	-0.0002
727	-0.00032
726	-0.00011
725	8e-05
724	0.00017
723	0.0002
722	8e-05
721	0.00019
720	0.00021
719	0.00026
718	0.00028
717	0.00032
716	0.00055
715	0.00049
714	0.00059
713	0.00045
712	0.00036
711	0.00024
710	0.00014
709	9e-05
708	-3e-05
707	-0.0002
706	-0.00033
705	-0.00023
704	-2e-05
703	-2e-05
702	3e-05
701	1e-05
700	7e-05
699	8e-05
698	9e-05
697	6e-05
696	0.00019
695	0.00028
694	0.00036
693	0.00045
692	0.00033
691	0.00034
690	0.00035
689	0.00028
688	0.00021
687	0.00018
686	0.00012
685	0.00018
684	0.00019
683	8e-05
682	-6e-05
681	-2e-05
680	-2e-05
679	0.00013
678	7e-05
677	0.00024
676	0.00043
675	0.00063
674	0.00079
673	0.00068
672	0.00083
671	0.0009
670	0.00081
669	0.00055
668	0.00057
667	0.00049
666	0.00021
665	-4e-05
664	0.00015
663	0.00022
662	0.00018
661	0.00017
660	0.00036
659	0.00031
658	0.00022
657	-0.00012
656	-7e-05
655	-0.0002
654	-0.00021
653	-8e-05
652	-9e-05
651	-4e-05
650	0
649	0
648	-0.00024
647	-0.00025
646	-0.00012
645	-0.00012
644	-0.00016
643	-9e-05
642	4e-05
641	0.00021
640	0.0003
639	0.00039
638	0.00031
637	0.00029
636	0.00034
635	8e-05
634	0.00012
633	6e-05
632	8e-05
631	0.00014
630	0.00014
629	0.00015
628	0.00035
627	0.00023
626	0.00027
625	0.00011
624	-2e-05
623	-6e-05
622	-0.00015
621	-0.00016
620	-0.0001
619	-0.00012
618	-2e-05
617	0.00021
616	0.00022
615	0.00018
614	0.00015
613	0.00021
612	0.00012
611	4e-05
610	0.00012
609	2e-05
608	2e-05
607	2e-05
606	4e-05
605	9e-05
604	0.00013
603	0.0002
602	0.00031
601	0.00018
600	0.00035
599	0.00021
598	0.00022
597	7e-05
596	-0.0001
595	-4e-05
594	-7e-05
593	-5e-05
592	8e-05
591	3e-05
590	0.0003
589	0.00032
588	0.00029
587	0.00047
586	0.00036
585	0.00024
584	0.00032
583	0.00045
582	0.00049
581	0.00056
580	0.00061
579	0.00069
578	0.00066
577	0.00059
576	0.00069
575	0.00064
574	0.00058
573	0.00063
572	0.00037
571	0.00045
570	0.00037
569	0.00025
568	0.00024
567	0.00021
566	0.00028
565	0.00034
564	0.00029
563	0.00029
562	0.00047
561	0.0005
560	0.00041
559	0.00037
558	0.00038
557	0.00046
556	0.00028
555	0.00024
554	0.00022
553	0.00017
552	0.00025
551	0.00046
550	0.00052
549	0.00047
548	0.00063
547	0.00061
546	0.00052
545	0.00044
544	0.0005
543	0.00055
542	0.00046
541	0.00034
540	0.00022
539	0.00021
538	0.00024
537	-0.00015
536	-0.00037
535	-0.0005
534	-0.00045
533	-0.00039
532	-0.00031
531	-0.00018
530	6e-05
529	0.00026
528	0.00029
527	0.00025
526	0.00016
525	0.00022
524	0.00019
523	-7e-05
522	-5e-05
521	-0.00018
520	0.00017
519	0.00016
518	0.00025
517	0.00037
516	0.00057
515	0.00055
514	0.00059
513	0.00045
512	0.00041
511	0.0004
510	0.00027
509	9e-05
508	-0.00013
507	0.00014
506	0.0002
505	0.00016
504	0.00022
503	0.00027
502	0.00029
501	0.00036
500	0.00018
499	0.00013
498	0.00021
497	-1e-05
496	0.0001
495	0.00032
494	8e-05
493	-0.0001
492	-0.00018
491	-3e-05
490	8e-05
489	-0.0001
488	-0.00023
487	-0.00011
486	-9e-05
485	-4e-05
484	-6e-05
483	-7e-05
482	4e-05
481	7e-05
480	0.00017
479	-0.00015
478	-0.00017
477	-0.00021
476	-0.00024
475	-0.00035
474	-0.00038
473	-0.00028
472	-0.00022
471	-2e-05
470	4e-05
469	9e-05
468	0.00018
467	0.0003
466	0.00041
465	0.00021
464	8e-05
463	4e-05
462	-5e-05
461	-6e-05
460	1e-05
459	-8e-05
458	0.00018
457	0.00027
456	0.00014
455	3e-05
454	-1e-05
453	-0.00014
452	-0.00013
451	-2e-05
450	0.00022
449	0.00037
448	0.00039
447	0.00055
446	0.00062
445	0.00055
444	0.00045
443	0.0004
442	0.00017
441	0.00013
440	-0.00015
439	-9e-05
438	-0.00018
437	-0.0003
436	-0.00031
435	-0.00026
434	-0.00011
433	-0.00044
432	-0.00044
431	-0.00046
430	-0.00023
429	-0.00012
428	-0.00022
427	-8e-05
426	0.00017
425	-2e-05
424	-0.00034
423	-0.00058
422	-0.00078
421	-0.00072
420	0.00045
419	0.00059
418	0.00074
417	0.00068
416	0.00012
415	0.00035
414	0.00015
413	0.00024
412	4e-05
411	5e-05
410	1e-05
409	0.00013
408	-0.00026
407	-6e-05
406	7e-05
405	0.00029
404	-0.00014
403	-0.00015
402	0.00018
401	-0.00013
400	0.00016
399	-0.0003
398	-0.00044
397	0.00011
396	0.00019
395	0.00029
394	0.00024
393	0.00017
392	0.00056
391	0.00025
390	0.00038
389	0.00024
388	-6e-05
387	0.00052
386	0.00044
385	0
384	-0.00021
383	-0.00061
382	-0.0009
381	-0.00086
380	-0.00057

## Sheet: Light-day 0-all
800	0.86673
799	0.86791
798	0.86936
797	0.87109
796	0.87304
795	0.8747
794	0.87655
793	0.87852
792	0.88017
791	0.88168
790	0.88315
789	0.88474
788	0.88624
787	0.88728
786	0.88832
785	0.88937
784	0.89053
783	0.89225
782	0.89388
781	0.89538
780	0.89723
779	0.89921
778	0.90105
777	0.90239
776	0.90343
775	0.90526
774	0.90675
773	0.90844
772	0.9102
771	0.91196
770	0.91363
769	0.91543
768	0.91733
767	0.91895
766	0.92061
765	0.92209
764	0.92382
763	0.92532
762	0.92647
761	0.9278
760	0.9291
759	0.93029
758	0.93164
757	0.93306
756	0.93445
755	0.93626
754	0.93778
753	0.93979
752	0.94197
751	0.94398
750	0.94598
749	0.9476
748	0.94956
747	0.95145
746	0.95266
745	0.95456
744	0.95607
743	0.95791
742	0.95978
741	0.96169
740	0.96028
739	0.9617
738	0.96383
737	0.96592
736	0.96811
735	0.96897
734	0.97064
733	0.97209
732	0.97356
731	0.97462
730	0.97612
729	0.97787
728	0.97942
727	0.98083
726	0.98229
725	0.984
724	0.98557
723	0.98727
722	0.98878
721	0.99042
720	0.9921
719	0.9939
718	0.99524
717	0.99708
716	0.99896
715	1.0009
714	1.00313
713	1.00544
712	1.00804
711	1.01014
710	1.01299
709	1.01533
708	1.01753
707	1.02038
706	1.02269
705	1.02597
704	1.02911
703	1.03221
702	1.03591
701	1.03986
700	1.04388
699	1.04853
698	1.05364
697	1.05903
696	1.06494
695	1.07081
694	1.07744
693	1.08403
692	1.09064
691	1.09757
690	1.10434
689	1.1112
688	1.1175
687	1.1231
686	1.12788
685	1.13216
684	1.13508
683	1.1368
682	1.1371
681	1.13708
680	1.1362
679	1.13441
678	1.13222
677	1.12979
676	1.12725
675	1.12484
674	1.12227
673	1.11969
672	1.11815
671	1.11661
670	1.11506
669	1.11318
668	1.11189
667	1.11088
666	1.10957
665	1.10825
664	1.10766
663	1.10756
662	1.10777
661	1.10826
660	1.10945
659	1.11061
658	1.11185
657	1.11302
656	1.11492
655	1.11668
654	1.11859
653	1.12094
652	1.12311
651	1.12554
650	1.12782
649	1.13032
648	1.13273
647	1.13482
646	1.13721
645	1.13926
644	1.14121
643	1.1431
642	1.14462
641	1.14597
640	1.14675
639	1.14728
638	1.14783
637	1.1476
636	1.14729
635	1.14672
634	1.14628
633	1.14551
632	1.14461
631	1.14379
630	1.14272
629	1.14183
628	1.14068
627	1.13935
626	1.13828
625	1.13654
624	1.1349
623	1.13329
622	1.1316
621	1.1301
620	1.12824
619	1.12664
618	1.12525
617	1.12344
616	1.12175
615	1.11995
614	1.11806
613	1.11618
612	1.11431
611	1.11244
610	1.11046
609	1.10835
608	1.10669
607	1.10478
606	1.10299
605	1.10114
604	1.0993
603	1.09774
602	1.0963
601	1.09459
600	1.09307
599	1.09182
598	1.09076
597	1.08944
596	1.08807
595	1.08701
594	1.08537
593	1.0842
592	1.08307
591	1.08172
590	1.08051
589	1.07935
588	1.078
587	1.07653
586	1.07528
585	1.07368
584	1.07241
583	1.07086
582	1.06965
581	1.0686
580	1.0673
579	1.06638
578	1.06506
577	1.06386
576	1.06283
575	1.06192
574	1.06037
573	1.05939
572	1.0586
571	1.05753
570	1.05692
569	1.05633
568	1.05602
567	1.05572
566	1.05545
565	1.05523
564	1.05536
563	1.0553
562	1.0551
561	1.05528
560	1.05526
559	1.05554
558	1.05576
557	1.05616
556	1.05649
555	1.05678
554	1.0573
553	1.05786
552	1.05842
551	1.05946
550	1.06029
549	1.0611
548	1.06216
547	1.06332
546	1.06406
545	1.06506
544	1.06612
543	1.06739
542	1.06844
541	1.06962
540	1.07086
539	1.07223
538	1.074
537	1.07561
536	1.07756
535	1.07923
534	1.08153
533	1.08355
532	1.08539
531	1.0877
530	1.08997
529	1.09227
528	1.09443
527	1.09686
526	1.09938
525	1.10183
524	1.10406
523	1.10638
522	1.10872
521	1.1113
520	1.11003
519	1.11224
518	1.11455
517	1.11696
516	1.11958
515	1.12174
514	1.1241
513	1.12623
512	1.12797
511	1.13005
510	1.1321
509	1.13339
508	1.13532
507	1.13762
506	1.13965
505	1.14146
504	1.14334
503	1.14488
502	1.14655
501	1.14797
500	1.14914
499	1.15051
498	1.15196
497	1.15282
496	1.15356
495	1.15436
494	1.15474
493	1.15497
492	1.15514
491	1.15548
490	1.15581
489	1.15587
488	1.15612
487	1.15684
486	1.15726
485	1.15758
484	1.15777
483	1.15874
482	1.1593
481	1.15989
480	1.16094
479	1.16189
478	1.16312
477	1.16457
476	1.16531
475	1.16667
474	1.16795
473	1.16867
472	1.16971
471	1.17047
470	1.17152
469	1.17243
468	1.17363
467	1.17497
466	1.17602
465	1.17721
464	1.17832
463	1.17943
462	1.1808
461	1.18205
460	1.18392
459	1.18564
458	1.18784
457	1.19022
456	1.19296
455	1.19591
454	1.19947
453	1.20287
452	1.2069
451	1.21128
450	1.21609
449	1.22021
448	1.22483
447	1.22941
446	1.23349
445	1.23657
444	1.23993
443	1.24263
442	1.24485
441	1.24525
440	1.24536
439	1.24479
438	1.24343
437	1.24103
436	1.23867
435	1.23618
434	1.23384
433	1.23103
432	1.22912
431	1.22722
430	1.22603
429	1.22447
428	1.22276
427	1.22142
426	1.22087
425	1.21999
424	1.21875
423	1.21799
422	1.21734
421	1.21673
420	1.22272
419	1.22265
418	1.22214
417	1.22111
416	1.21921
415	1.21835
414	1.216
413	1.21301
412	1.21118
411	1.20974
410	1.20825
409	1.20615
408	1.20518
407	1.20423
406	1.20309
405	1.20157
404	1.20085
403	1.19997
402	1.19945
401	1.19839
400	1.19855
399	1.19779
398	1.19863
397	1.19917
396	1.19931
395	1.20032
394	1.2012
393	1.20184
392	1.20261
391	1.20332
390	1.2043
389	1.20532
388	1.20569
387	1.20709
386	1.20778
385	1.20786
384	1.20808
383	1.2078
382	1.20772
381	1.20758
380	1.20753

## Sheet: Light-Day 1-500lx
800	0.881705
799	0.88222
798	0.88304
797	0.883955
796	0.885095
795	0.88615
794	0.887335
793	0.888785
792	0.88991
791	0.890795
790	0.89181
789	0.89266
788	0.893765
787	0.89466
786	0.89543
785	0.896325
784	0.89748
783	0.89886
782	0.900215
781	0.90128
780	0.90292
779	0.904505
778	0.906
777	0.907335
776	0.90833
775	0.91004
774	0.91131
773	0.912735
772	0.914105
771	0.91556
770	0.91726
769	0.91877
768	0.920295
767	0.92179
766	0.92321
765	0.924685
764	0.925845
763	0.92739
762	0.928725
761	0.93026
760	0.931895
759	0.933405
758	0.935025
757	0.936555
756	0.93798
755	0.93958
754	0.94101
753	0.942395
752	0.944085
751	0.945795
750	0.947415
749	0.948945
748	0.950655
747	0.952245
746	0.953655
745	0.955445
744	0.95702
743	0.958825
742	0.96054
741	0.9625
740	0.961365
739	0.962535
738	0.964195
737	0.96602
736	0.967915
735	0.969585
734	0.97148
733	0.97348
732	0.97489
731	0.97644
730	0.978085
729	0.979775
728	0.981365
727	0.982795
726	0.984565
725	0.986425
724	0.98818
723	0.990125
722	0.99199
721	0.994125
720	0.996515
719	0.999
718	1.0011
717	1.00347
716	1.00618
715	1.0086
714	1.01105
713	1.01349
712	1.01629
711	1.01883
710	1.02177
709	1.02455
708	1.02727
707	1.0307
706	1.03374
705	1.03736
704	1.0412
703	1.04511
702	1.0494
701	1.05403
700	1.05879
699	1.0643
698	1.07
697	1.07601
696	1.08248
695	1.08934
694	1.0966
693	1.10389
692	1.11133
691	1.11896
690	1.1266
689	1.134
688	1.14087
687	1.14704
686	1.15253
685	1.15719
684	1.1606
683	1.16276
682	1.16346
681	1.1636
680	1.16266
679	1.16088
678	1.15854
677	1.15597
676	1.15342
675	1.15103
674	1.14859
673	1.14626
672	1.14448
671	1.1427
670	1.14083
669	1.13865
668	1.13715
667	1.13592
666	1.13477
665	1.13367
664	1.13347
663	1.1336
662	1.13397
661	1.13485
660	1.13599
659	1.13734
658	1.13875
657	1.14024
656	1.14268
655	1.14466
654	1.14687
653	1.14925
652	1.15167
651	1.15429
650	1.15671
649	1.15934
648	1.162
647	1.16453
646	1.16712
645	1.16937
644	1.17166
643	1.17376
642	1.17531
641	1.17687
640	1.17793
639	1.17884
638	1.1794
637	1.1794
636	1.17944
635	1.17884
634	1.17833
633	1.17751
632	1.17666
631	1.17588
630	1.17483
629	1.17408
628	1.17339
627	1.17224
626	1.17131
625	1.16986
624	1.1684
623	1.1669
622	1.16512
621	1.16398
620	1.16226
619	1.16088
618	1.15954
617	1.15802
616	1.15641
615	1.15461
614	1.15283
613	1.15103
612	1.14934
611	1.14759
610	1.14584
609	1.14409
608	1.14265
607	1.14124
606	1.1398
605	1.13843
604	1.13739
603	1.13646
602	1.13559
601	1.13448
600	1.13356
599	1.13276
598	1.13204
597	1.13093
596	1.13018
595	1.12954
594	1.12857
593	1.12771
592	1.12712
591	1.12625
590	1.12562
589	1.12465
588	1.12391
587	1.12306
586	1.12215
585	1.12133
584	1.1206
583	1.11976
582	1.11902
581	1.11845
580	1.11776
579	1.1172
578	1.11629
577	1.11548
576	1.11481
575	1.11434
574	1.1135
573	1.11301
572	1.11265
571	1.11231
570	1.11234
569	1.11228
568	1.11243
567	1.1126
566	1.11269
565	1.11298
564	1.1134
563	1.11383
562	1.11422
561	1.11482
560	1.11535
559	1.11615
558	1.11693
557	1.11779
556	1.11858
555	1.11935
554	1.12034
553	1.12117
552	1.12216
551	1.12338
550	1.1246
549	1.126
548	1.1273
547	1.12875
546	1.12999
545	1.13158
544	1.13316
543	1.13475
542	1.13613
541	1.13771
540	1.13933
539	1.14113
538	1.14311
537	1.14488
536	1.14704
535	1.14893
534	1.15148
533	1.15404
532	1.15636
531	1.15898
530	1.1614
529	1.1642
528	1.16657
527	1.1689
526	1.17148
525	1.17414
524	1.17685
523	1.17928
522	1.18196
521	1.18473
520	1.18331
519	1.18564
518	1.18841
517	1.19096
516	1.1937
515	1.19603
514	1.19838
513	1.20057
512	1.20263
511	1.20497
510	1.20736
509	1.20905
508	1.21121
507	1.21395
506	1.21629
505	1.21828
504	1.22024
503	1.22195
502	1.2239
501	1.22559
500	1.22708
499	1.2287
498	1.23043
497	1.23173
496	1.23297
495	1.23408
494	1.23505
493	1.23568
492	1.2361
491	1.23684
490	1.23781
489	1.23833
488	1.23899
487	1.23989
486	1.24079
485	1.24163
484	1.24206
483	1.2431
482	1.2438
481	1.24477
480	1.24597
479	1.24698
478	1.24828
477	1.24968
476	1.25086
475	1.25214
474	1.2534
473	1.25436
472	1.25585
471	1.25702
470	1.25821
469	1.25956
468	1.26123
467	1.26286
466	1.26418
465	1.26565
464	1.26703
463	1.26877
462	1.27054
461	1.27247
460	1.27494
459	1.27727
458	1.28009
457	1.28317
456	1.28674
455	1.29014
454	1.29422
453	1.29817
452	1.30301
451	1.30816
450	1.31322
449	1.31808
448	1.32349
447	1.32832
446	1.33269
445	1.33632
444	1.33949
443	1.3424
442	1.3443
441	1.34447
440	1.34398
439	1.34281
438	1.34103
437	1.33883
436	1.33629
435	1.33382
434	1.33184
433	1.32922
432	1.3273
431	1.32573
430	1.32418
429	1.32278
428	1.32139
427	1.3203
426	1.32007
425	1.31973
424	1.31919
423	1.31893
422	1.31842
421	1.31869
420	1.31905
419	1.31883
418	1.31848
417	1.31744
416	1.31597
415	1.31485
414	1.31317
413	1.31088
412	1.30883
411	1.30699
410	1.30554
409	1.3035
408	1.30256
407	1.30147
406	1.30078
405	1.29958
404	1.29909
403	1.29832
402	1.29812
401	1.29791
400	1.29859
399	1.29787
398	1.29873
397	1.30011
396	1.30009
395	1.30131
394	1.30208
393	1.30325
392	1.3043
391	1.30499
390	1.3067
389	1.30823
388	1.30828
387	1.30937
386	1.31012
385	1.30994
384	1.30961
383	1.30956
382	1.31015
381	1.31065
380	1.311

## Sheet: Light-Day 1- 5000
800	1.00455
799	1.00549
798	1.00672
797	1.00846
796	1.01046
795	1.01226
794	1.01399
793	1.01606
792	1.01798
791	1.01938
790	1.02085
789	1.02259
788	1.02414
787	1.0257
786	1.02658
785	1.0279
784	1.02967
783	1.03158
782	1.0334
781	1.03492
780	1.03657
779	1.03889
778	1.04051
777	1.04173
776	1.04261
775	1.04408
774	1.04562
773	1.0471
772	1.04838
771	1.0504
770	1.05191
769	1.05356
768	1.05542
767	1.05703
766	1.05861
765	1.05985
764	1.06117
763	1.06257
762	1.0638
761	1.06507
760	1.06622
759	1.06756
758	1.06892
757	1.07027
756	1.0717
755	1.07302
754	1.07465
753	1.07608
752	1.07791
751	1.07959
750	1.08144
749	1.08344
748	1.08494
747	1.08691
746	1.08831
745	1.09014
744	1.09182
743	1.09337
742	1.09516
741	1.09708
740	1.09967
739	1.10106
738	1.10335
737	1.10522
736	1.10725
735	1.10846
734	1.11032
733	1.11225
732	1.11401
731	1.11537
730	1.11756
729	1.11971
728	1.12158
727	1.12321
726	1.12522
725	1.12742
724	1.12927
723	1.13132
722	1.13333
721	1.13558
720	1.13778
719	1.14007
718	1.14196
717	1.14454
716	1.14716
715	1.14949
714	1.15254
713	1.15515
712	1.15841
711	1.16141
710	1.16474
709	1.16794
708	1.17097
707	1.17459
706	1.17786
705	1.18182
704	1.18589
703	1.19023
702	1.19503
701	1.2004
700	1.20613
699	1.21232
698	1.21911
697	1.22637
696	1.23435
695	1.24266
694	1.25181
693	1.26123
692	1.2711
691	1.28127
690	1.29149
689	1.30185
688	1.31167
687	1.32058
686	1.32891
685	1.33564
684	1.34147
683	1.34524
682	1.3474
681	1.3484
680	1.3479
679	1.34628
678	1.34388
677	1.34086
676	1.33757
675	1.334
674	1.33031
673	1.32655
672	1.32306
671	1.31994
670	1.31696
669	1.31353
668	1.31099
667	1.30855
666	1.30588
665	1.3035
664	1.3021
663	1.30105
662	1.30034
661	1.30016
660	1.30063
659	1.30145
658	1.30222
657	1.30332
656	1.30515
655	1.30678
654	1.30894
653	1.31122
652	1.31371
651	1.31586
650	1.31827
649	1.32086
648	1.32344
647	1.32613
646	1.32896
645	1.33176
644	1.33445
643	1.33701
642	1.33925
641	1.34095
640	1.34253
639	1.34363
638	1.34468
637	1.34528
636	1.34559
635	1.34541
634	1.34525
633	1.3448
632	1.34405
631	1.34329
630	1.34208
629	1.34102
628	1.33994
627	1.3384
626	1.33712
625	1.3355
624	1.33354
623	1.33197
622	1.32995
621	1.32843
620	1.32637
619	1.32432
618	1.32255
617	1.32057
616	1.31855
615	1.31648
614	1.31399
613	1.3119
612	1.3094
611	1.30692
610	1.30467
609	1.302
608	1.29935
607	1.29716
606	1.295
605	1.29299
604	1.291
603	1.28921
602	1.2875
601	1.28574
600	1.2841
599	1.28265
598	1.28114
597	1.27953
596	1.27803
595	1.27694
594	1.27552
593	1.27412
592	1.273
591	1.2717
590	1.27055
589	1.26924
588	1.26742
587	1.26589
586	1.26443
585	1.26256
584	1.26107
583	1.25947
582	1.25846
581	1.25738
580	1.25584
579	1.25478
578	1.25357
577	1.25218
576	1.25078
575	1.2496
574	1.24823
573	1.24704
572	1.24616
571	1.24533
570	1.2448
569	1.24422
568	1.24395
567	1.24374
566	1.24352
565	1.24357
564	1.24369
563	1.24388
562	1.24402
561	1.24416
560	1.24464
559	1.24499
558	1.24528
557	1.2458
556	1.24646
555	1.24709
554	1.24776
553	1.2485
552	1.24948
551	1.25086
550	1.25177
549	1.253
548	1.25413
547	1.25561
546	1.25699
545	1.25853
544	1.26028
543	1.26197
542	1.2638
541	1.26592
540	1.26781
539	1.26974
538	1.2724
537	1.27476
536	1.27771
535	1.28023
534	1.2835
533	1.28659
532	1.28964
531	1.29275
530	1.29608
529	1.29926
528	1.30232
527	1.30539
526	1.30904
525	1.31228
524	1.31563
523	1.31887
522	1.32226
521	1.3255
520	1.32136
519	1.32435
518	1.32728
517	1.32988
516	1.33303
515	1.33581
514	1.33837
513	1.34076
512	1.34315
511	1.3457
510	1.34825
509	1.35026
508	1.35298
507	1.35598
506	1.35844
505	1.36085
504	1.36335
503	1.36557
502	1.3677
501	1.36974
500	1.37155
499	1.37332
498	1.37556
497	1.37703
496	1.37887
495	1.38045
494	1.38142
493	1.38263
492	1.38333
491	1.38444
490	1.38528
489	1.38585
488	1.38682
487	1.38786
486	1.38873
485	1.38955
484	1.39033
483	1.39134
482	1.39236
481	1.393
480	1.39452
479	1.39538
478	1.39651
477	1.39785
476	1.39905
475	1.4003
474	1.40141
473	1.40239
472	1.40377
471	1.40497
470	1.40624
469	1.40773
468	1.40921
467	1.41105
466	1.41248
465	1.41417
464	1.41589
463	1.41795
462	1.41995
461	1.42248
460	1.42507
459	1.42773
458	1.43095
457	1.43404
456	1.43803
455	1.44249
454	1.44782
453	1.45357
452	1.46014
451	1.46701
450	1.47485
449	1.48196
448	1.48938
447	1.4963
446	1.5031
445	1.5086
444	1.51394
443	1.51855
442	1.52208
441	1.52382
440	1.52513
439	1.52509
438	1.52406
437	1.52147
436	1.51882
435	1.51551
434	1.51221
433	1.50855
432	1.50562
431	1.50284
430	1.50028
429	1.49795
428	1.49523
427	1.49329
426	1.49254
425	1.49132
424	1.4901
423	1.48936
422	1.48876
421	1.48859
420	1.49625
419	1.49524
418	1.49498
417	1.49329
416	1.49077
415	1.4895
414	1.48652
413	1.48284
412	1.47863
411	1.47551
410	1.47339
409	1.47097
408	1.46786
407	1.46531
406	1.4634
405	1.46158
404	1.45938
403	1.45793
402	1.45701
401	1.45686
400	1.45645
399	1.45686
398	1.45777
397	1.45927
396	1.45971
395	1.46039
394	1.46045
393	1.46053
392	1.46162
391	1.46229
390	1.4623
389	1.46354
388	1.46365
387	1.46563
386	1.46714
385	1.46769
384	1.46839
383	1.46835
382	1.46812
381	1.46868
380	1.46964

## Sheet: Light-Day 1-9400
800	1.0323
799	1.03372
798	1.03539
797	1.03712
796	1.03874
795	1.04036
794	1.04204
793	1.04356
792	1.0449
791	1.0462
790	1.04745
789	1.04912
788	1.0504
787	1.05175
786	1.05306
785	1.05435
784	1.05624
783	1.05797
782	1.05962
781	1.06134
780	1.06324
779	1.06524
778	1.06672
777	1.06792
776	1.06947
775	1.07113
774	1.07301
773	1.07471
772	1.07652
771	1.07823
770	1.08012
769	1.08186
768	1.08331
767	1.08492
766	1.08654
765	1.08804
764	1.08968
763	1.09113
762	1.09265
761	1.09417
760	1.09562
759	1.09732
758	1.09901
757	1.10073
756	1.10231
755	1.10378
754	1.10557
753	1.10745
752	1.10916
751	1.11113
750	1.11291
749	1.11483
748	1.11687
747	1.11832
746	1.12027
745	1.12204
744	1.12356
743	1.12558
742	1.12755
741	1.12797
740	1.12944
739	1.13153
738	1.13348
737	1.13554
736	1.13672
735	1.1388
734	1.14064
733	1.14209
732	1.14339
731	1.14534
730	1.14738
729	1.14907
728	1.15077
727	1.15278
726	1.15499
725	1.15697
724	1.15913
723	1.16106
722	1.16342
721	1.16555
720	1.16777
719	1.16975
718	1.1719
717	1.17422
716	1.17643
715	1.17882
714	1.18106
713	1.18397
712	1.18649
711	1.18937
710	1.19204
709	1.19458
708	1.1977
707	1.20036
706	1.20387
705	1.20749
704	1.21127
703	1.21527
702	1.21967
701	1.22428
700	1.22938
699	1.23472
698	1.2402
697	1.24636
696	1.25256
695	1.25952
694	1.26652
693	1.27348
692	1.28076
691	1.28779
690	1.29485
689	1.30126
688	1.30724
687	1.31228
686	1.31673
685	1.3201
684	1.32202
683	1.32288
682	1.32287
681	1.32213
680	1.32031
679	1.31813
678	1.31603
677	1.31358
676	1.31113
675	1.30878
674	1.30621
673	1.30437
672	1.30261
671	1.30063
670	1.29857
669	1.29705
668	1.29574
667	1.29424
666	1.29282
665	1.29236
664	1.29225
663	1.29244
662	1.29303
661	1.29409
660	1.29528
659	1.29649
658	1.29779
657	1.29954
656	1.30109
655	1.30309
654	1.30529
653	1.30763
652	1.30976
651	1.31199
650	1.3144
649	1.31689
648	1.31908
647	1.32131
646	1.32355
645	1.32558
644	1.32766
643	1.32937
642	1.33088
641	1.33202
640	1.33296
639	1.3337
638	1.33389
637	1.33393
636	1.3335
635	1.33341
634	1.33309
633	1.33261
632	1.33222
631	1.33144
630	1.33078
629	1.33001
628	1.32928
627	1.32844
626	1.32723
625	1.32609
624	1.32508
623	1.32392
622	1.32274
621	1.32137
620	1.3204
619	1.31938
618	1.31824
617	1.3172
616	1.31596
615	1.31461
614	1.31324
613	1.31184
612	1.3104
611	1.30906
610	1.30739
609	1.30623
608	1.30496
607	1.30373
606	1.30262
605	1.30139
604	1.30028
603	1.29936
602	1.29836
601	1.29754
600	1.29678
599	1.29619
598	1.29548
597	1.29469
596	1.29408
595	1.29311
594	1.29263
593	1.29191
592	1.29124
591	1.29086
590	1.29034
589	1.28963
588	1.28874
587	1.28801
586	1.28724
585	1.2865
584	1.2858
583	1.28523
582	1.28476
581	1.2841
580	1.28382
579	1.28334
578	1.28262
577	1.28227
576	1.28191
575	1.28138
574	1.28116
573	1.28072
572	1.28023
571	1.28016
570	1.28031
569	1.28049
568	1.28061
567	1.28073
566	1.28141
565	1.28196
564	1.28257
563	1.28294
562	1.2835
561	1.28409
560	1.28459
559	1.28525
558	1.28612
557	1.28687
556	1.28768
555	1.28882
554	1.2899
553	1.29106
552	1.29261
551	1.29396
550	1.2951
549	1.29665
548	1.29811
547	1.29944
546	1.30085
545	1.30227
544	1.30414
543	1.30565
542	1.30729
541	1.30883
540	1.31073
539	1.31301
538	1.31488
537	1.31712
536	1.31921
535	1.32209
534	1.32451
533	1.32685
532	1.32939
531	1.33202
530	1.33439
529	1.33669
528	1.33924
527	1.34166
526	1.34416
525	1.34667
524	1.3489
523	1.35152
522	1.35407
521	1.34743
520	1.34995
519	1.35223
518	1.35469
517	1.35702
516	1.35921
515	1.36139
514	1.36303
513	1.36466
512	1.36672
511	1.36848
510	1.36988
509	1.37184
508	1.374
507	1.37621
506	1.37805
505	1.38019
504	1.382
503	1.38346
502	1.38524
501	1.3866
500	1.388
499	1.38938
498	1.39046
497	1.39164
496	1.39297
495	1.39381
494	1.39447
493	1.39523
492	1.39606
491	1.39649
490	1.39703
489	1.3975
488	1.3982
487	1.39892
486	1.39944
485	1.40023
484	1.40125
483	1.40214
482	1.40295
481	1.40397
480	1.40474
479	1.40613
478	1.40726
477	1.40802
476	1.40915
475	1.41039
474	1.41146
473	1.41251
472	1.41345
471	1.41473
470	1.41566
469	1.41677
468	1.41839
467	1.41958
466	1.42118
465	1.42241
464	1.42375
463	1.42544
462	1.42662
461	1.42852
460	1.43038
459	1.43276
458	1.43505
457	1.43798
456	1.44106
455	1.4448
454	1.44832
453	1.45236
452	1.45653
451	1.46089
450	1.46471
449	1.46856
448	1.47246
447	1.47594
446	1.47875
445	1.48165
444	1.48389
443	1.48592
442	1.48661
441	1.48707
440	1.48659
439	1.48525
438	1.48358
437	1.48183
436	1.48004
435	1.47807
434	1.47561
433	1.4742
432	1.47301
431	1.4722
430	1.47063
429	1.46929
428	1.46857
427	1.46837
426	1.46777
425	1.46695
424	1.46629
423	1.46611
422	1.46598
421	1.46552
420	1.4653
419	1.46518
418	1.46515
417	1.46397
416	1.46318
415	1.46098
414	1.45856
413	1.45646
412	1.45531
411	1.45433
410	1.45261
409	1.45217
408	1.45194
407	1.45104
406	1.45049
405	1.44996
404	1.44937
403	1.44893
402	1.44874
401	1.44991
400	1.44977
399	1.45034
398	1.45137
397	1.45139
396	1.45304
395	1.45348
394	1.45467
393	1.45571
392	1.45705
391	1.45858
390	1.45949
389	1.46031
388	1.46143
387	1.46243
386	1.46266
385	1.46237
384	1.46232
383	1.46234
382	1.46289
381	1.46344
380	1.46407

## Sheet: Light-Day 2-500lx
800	0.89668
799	0.89653
798	0.89672
797	0.89682
796	0.89715
795	0.8976
794	0.89812
793	0.89905
792	0.89965
791	0.89991
790	0.90047
789	0.90058
788	0.90129
787	0.90204
786	0.90254
785	0.90328
784	0.90443
783	0.90547
782	0.90655
781	0.90718
780	0.90861
779	0.9098
778	0.91095
777	0.91228
776	0.91323
775	0.91482
774	0.91587
773	0.91703
772	0.91801
771	0.91916
770	0.92089
769	0.92211
768	0.92326
767	0.92463
766	0.92581
765	0.92728
764	0.92787
763	0.92946
762	0.93098
761	0.93272
760	0.93469
759	0.93652
758	0.93841
757	0.94005
756	0.94151
755	0.9429
754	0.94424
753	0.945
752	0.9462
751	0.94761
750	0.94885
749	0.95029
748	0.95175
747	0.95304
746	0.95465
745	0.95633
744	0.95797
743	0.95974
742	0.9613
741	0.96331
740	0.96245
739	0.96337
738	0.96456
737	0.96612
736	0.96772
735	0.9702
734	0.97232
733	0.97487
732	0.97622
731	0.97826
730	0.98005
729	0.98168
728	0.98331
727	0.98476
726	0.98684
725	0.98885
724	0.99079
723	0.99298
722	0.9952
721	0.99783
720	1.00093
719	1.0041
718	1.00696
717	1.00986
716	1.01341
715	1.01631
714	1.01896
713	1.02154
712	1.02454
711	1.02752
710	1.03056
709	1.03377
708	1.03702
707	1.04101
706	1.04478
705	1.04875
704	1.05329
703	1.05801
702	1.06289
701	1.0682
700	1.0737
699	1.08007
698	1.08636
697	1.093
696	1.10002
695	1.10786
694	1.11576
693	1.12375
692	1.13203
691	1.14035
690	1.14885
689	1.1568
688	1.16424
687	1.17097
686	1.17719
685	1.18221
684	1.18611
683	1.18872
682	1.18983
681	1.19012
680	1.18912
679	1.18735
678	1.18485
677	1.18214
676	1.17958
675	1.17722
674	1.1749
673	1.17283
672	1.17081
671	1.16879
670	1.1666
669	1.16413
668	1.16241
667	1.16095
666	1.15997
665	1.15909
664	1.15927
663	1.15964
662	1.16018
661	1.16145
660	1.16254
659	1.16407
658	1.16566
657	1.16745
656	1.17043
655	1.17265
654	1.17514
653	1.17755
652	1.18023
651	1.18305
650	1.1856
649	1.18836
648	1.19128
647	1.19424
646	1.19704
645	1.19948
644	1.20212
643	1.20443
642	1.206
641	1.20778
640	1.2091
639	1.2104
638	1.21097
637	1.2112
636	1.2116
635	1.21096
634	1.21038
633	1.2095
632	1.2087
631	1.20796
630	1.20695
629	1.20634
628	1.2061
627	1.20512
626	1.20435
625	1.20317
624	1.20191
623	1.20052
622	1.19864
621	1.19785
620	1.19628
619	1.19512
618	1.19383
617	1.19261
616	1.19108
615	1.18927
614	1.1876
613	1.18588
612	1.18437
611	1.18273
610	1.18122
609	1.17983
608	1.17862
607	1.1777
606	1.17662
605	1.17572
604	1.17547
603	1.17518
602	1.17487
601	1.17438
600	1.17405
599	1.1737
598	1.17332
597	1.17242
596	1.17229
595	1.17207
594	1.17176
593	1.17121
592	1.17117
591	1.17078
590	1.17074
589	1.16994
588	1.16981
587	1.1696
586	1.16901
585	1.16897
584	1.16879
583	1.16866
582	1.16839
581	1.16831
580	1.16823
579	1.16802
578	1.16752
577	1.1671
576	1.16678
575	1.16675
574	1.16664
573	1.16662
572	1.16669
571	1.16708
570	1.16777
569	1.16823
568	1.16884
567	1.16949
566	1.16993
565	1.17074
564	1.17144
563	1.17237
562	1.17335
561	1.17436
560	1.17544
559	1.17676
558	1.1781
557	1.17942
556	1.18068
555	1.18192
554	1.18339
553	1.18448
552	1.18591
551	1.18729
550	1.1889
549	1.19091
548	1.19244
547	1.19419
546	1.19591
545	1.19811
544	1.20021
543	1.20211
542	1.20383
541	1.2058
540	1.2078
539	1.21002
538	1.21221
537	1.21416
536	1.21651
535	1.21863
534	1.22143
533	1.22453
532	1.22732
531	1.23026
530	1.23283
529	1.23613
528	1.23871
527	1.24094
526	1.24358
525	1.24646
524	1.24963
523	1.25217
522	1.2552
521	1.25815
520	1.25658
519	1.25904
518	1.26228
517	1.26496
516	1.26782
515	1.27032
514	1.27266
513	1.27491
512	1.27729
511	1.27988
510	1.28262
509	1.28472
508	1.2871
507	1.29028
506	1.29292
505	1.2951
504	1.29714
503	1.29902
502	1.30125
501	1.30322
500	1.30501
499	1.30688
498	1.3089
497	1.31064
496	1.31239
495	1.31381
494	1.31536
493	1.31638
492	1.31706
491	1.3182
490	1.3198
489	1.32079
488	1.32186
487	1.32294
486	1.32431
485	1.32568
484	1.32635
483	1.32745
482	1.3283
481	1.32964
480	1.331
479	1.33207
478	1.33344
477	1.33479
476	1.33641
475	1.33761
474	1.33885
473	1.34005
472	1.34199
471	1.34357
470	1.3449
469	1.34669
468	1.34882
467	1.35075
466	1.35234
465	1.35409
464	1.35575
463	1.35812
462	1.36028
461	1.36289
460	1.36596
459	1.3689
458	1.37235
457	1.37612
456	1.38052
455	1.38438
454	1.38898
453	1.39347
452	1.39911
451	1.40504
450	1.41034
449	1.41595
448	1.42215
447	1.42723
446	1.43189
445	1.43608
444	1.43906
443	1.44216
442	1.44376
441	1.44369
440	1.4426
439	1.44084
438	1.43862
437	1.43663
436	1.43391
435	1.43146
434	1.42985
433	1.42741
432	1.42548
431	1.42425
430	1.42234
429	1.42108
428	1.42002
427	1.41919
426	1.41927
425	1.41947
424	1.41962
423	1.41987
422	1.4195
421	1.42065
420	1.41538
419	1.41501
418	1.41483
417	1.41378
416	1.41273
415	1.41135
414	1.41035
413	1.40874
412	1.40647
411	1.40423
410	1.40283
409	1.40086
408	1.39995
407	1.39872
406	1.39846
405	1.3976
404	1.39734
403	1.39666
402	1.3968
401	1.39742
400	1.39863
399	1.39795
398	1.39882
397	1.40105
396	1.40086
395	1.4023
394	1.40296
393	1.40466
392	1.40599
391	1.40666
390	1.4091
389	1.41115
388	1.41088
387	1.41164
386	1.41246
385	1.41202
384	1.41114
383	1.41131
382	1.41258
381	1.41372
380	1.41447

## Sheet: Light-Day 2- 5000
800	1.14238
799	1.14307
798	1.14408
797	1.14584
796	1.14788
795	1.14982
794	1.15144
793	1.15361
792	1.15579
791	1.15709
790	1.15855
789	1.16043
788	1.16203
787	1.16411
786	1.16483
785	1.16642
784	1.16881
783	1.17091
782	1.17291
781	1.17445
780	1.17591
779	1.17858
778	1.17997
777	1.18107
776	1.18178
775	1.1829
774	1.18449
773	1.18577
772	1.18656
771	1.18884
770	1.19018
769	1.19168
768	1.19351
767	1.19511
766	1.19661
765	1.19761
764	1.19853
763	1.19982
762	1.20113
761	1.20234
760	1.20334
759	1.20482
758	1.20619
757	1.20747
756	1.20895
755	1.20978
754	1.21151
753	1.21238
752	1.21386
751	1.21519
750	1.21691
749	1.21927
748	1.22032
747	1.22237
746	1.22396
745	1.22572
744	1.22757
743	1.22883
742	1.23054
741	1.23247
740	1.23907
739	1.24042
738	1.24287
737	1.24453
736	1.24639
735	1.24795
734	1.25
733	1.25242
732	1.25446
731	1.25611
730	1.25899
729	1.26154
728	1.26374
727	1.26558
726	1.26816
725	1.27083
724	1.27297
723	1.27537
722	1.27787
721	1.28074
720	1.28346
719	1.28624
718	1.28869
717	1.29201
716	1.29536
715	1.29808
714	1.30196
713	1.30485
712	1.30878
711	1.31269
710	1.31649
709	1.32055
708	1.3244
707	1.3288
706	1.33303
705	1.33768
704	1.34267
703	1.34824
702	1.35415
701	1.36095
700	1.36839
699	1.3761
698	1.38459
697	1.39372
696	1.40376
695	1.4145
694	1.42618
693	1.43843
692	1.45157
691	1.46498
690	1.47863
689	1.4925
688	1.50583
687	1.51807
686	1.52994
685	1.53912
684	1.54787
683	1.55367
682	1.55769
681	1.55972
680	1.55959
679	1.55815
678	1.55554
677	1.55193
676	1.54788
675	1.54316
674	1.53834
673	1.5334
672	1.52796
671	1.52326
670	1.51886
669	1.51388
668	1.51009
667	1.50622
666	1.5022
665	1.49876
664	1.49654
663	1.49453
662	1.4929
661	1.49206
660	1.4918
659	1.49229
658	1.4926
657	1.49361
656	1.49538
655	1.49688
654	1.49929
653	1.50151
652	1.5043
651	1.50618
650	1.50871
649	1.51141
648	1.51416
647	1.51744
646	1.5207
645	1.52426
644	1.52768
643	1.53092
642	1.53388
641	1.53593
640	1.53832
639	1.53999
638	1.54152
637	1.54296
636	1.5439
635	1.5441
634	1.54422
633	1.54409
632	1.5435
631	1.54278
630	1.54144
629	1.54021
628	1.5392
627	1.53744
626	1.53596
625	1.53446
624	1.53219
623	1.53065
622	1.52831
621	1.52676
620	1.5245
619	1.52201
618	1.51984
617	1.5177
616	1.51536
615	1.51301
614	1.50992
613	1.50763
612	1.50449
611	1.5014
610	1.49888
609	1.49566
608	1.49201
607	1.48954
606	1.487
605	1.48485
604	1.48269
603	1.48069
602	1.4787
601	1.4769
600	1.47513
599	1.47348
598	1.47152
597	1.46961
596	1.46799
595	1.46688
594	1.46567
593	1.46404
592	1.46294
591	1.46167
590	1.4606
589	1.45912
588	1.45684
587	1.45525
586	1.45358
585	1.45144
584	1.44974
583	1.44807
582	1.44728
581	1.44616
580	1.44439
579	1.44318
578	1.44208
577	1.44051
576	1.43873
575	1.43729
574	1.4361
573	1.4347
572	1.43373
571	1.43312
570	1.43267
569	1.43211
568	1.43187
567	1.43176
566	1.43159
565	1.43192
564	1.43202
563	1.43247
562	1.43293
561	1.43304
560	1.43401
559	1.43445
558	1.43481
557	1.43545
556	1.43643
555	1.4374
554	1.43822
553	1.43915
552	1.44055
551	1.44226
550	1.44325
549	1.44491
548	1.44609
547	1.4479
546	1.44991
545	1.452
544	1.45444
543	1.45654
542	1.45915
541	1.46221
540	1.46477
539	1.46726
538	1.4708
537	1.47392
536	1.47786
535	1.48124
534	1.48546
533	1.48962
532	1.49388
531	1.4978
530	1.50219
529	1.50625
528	1.51021
527	1.51393
526	1.51869
525	1.52273
524	1.52719
523	1.53137
522	1.5358
521	1.53969
520	1.53268
519	1.53646
518	1.54002
517	1.54281
516	1.54648
515	1.54987
514	1.55264
513	1.55529
512	1.55834
511	1.56134
510	1.5644
509	1.56714
508	1.57063
507	1.57435
506	1.57723
505	1.58025
504	1.58335
503	1.58627
502	1.58885
501	1.59152
500	1.59396
499	1.59614
498	1.59917
497	1.60124
496	1.60418
495	1.60654
494	1.6081
493	1.61029
492	1.61152
491	1.61341
490	1.61474
489	1.61584
488	1.61753
487	1.61888
486	1.6202
485	1.62151
484	1.6229
483	1.62394
482	1.62541
481	1.62611
480	1.6281
479	1.62887
478	1.62991
477	1.63112
476	1.63279
475	1.63392
474	1.63486
473	1.6361
472	1.63784
471	1.63948
470	1.64097
469	1.64302
468	1.64478
467	1.64712
466	1.64894
465	1.65113
464	1.65347
463	1.65647
462	1.6591
461	1.66292
460	1.66622
459	1.66983
458	1.67407
457	1.67785
456	1.68309
455	1.68907
454	1.69617
453	1.70427
452	1.71338
451	1.72274
450	1.73361
449	1.7437
448	1.75393
447	1.76319
446	1.7727
445	1.78064
444	1.78794
443	1.79446
442	1.7993
441	1.80239
440	1.80489
439	1.80539
438	1.80469
437	1.80191
436	1.79896
435	1.79483
434	1.79057
433	1.78606
432	1.78211
431	1.77845
430	1.77452
429	1.77142
428	1.76769
427	1.76516
426	1.76421
425	1.76265
424	1.76145
423	1.76074
422	1.76018
421	1.76045
420	1.76978
419	1.76782
418	1.76782
417	1.76548
416	1.76232
415	1.76066
414	1.75703
413	1.75266
412	1.74609
411	1.74128
410	1.73853
409	1.73579
408	1.73054
407	1.72639
406	1.72371
405	1.72158
404	1.71792
403	1.7159
402	1.71458
401	1.71533
400	1.71435
399	1.71592
398	1.71691
397	1.71937
396	1.72011
395	1.72045
394	1.7197
393	1.71921
392	1.72062
391	1.72125
390	1.72031
389	1.72177
388	1.7216
387	1.72417
386	1.72649
385	1.72753
384	1.72869
383	1.72889
382	1.72853
381	1.72977
380	1.73175

## Sheet: Light-Day 2-9400
800	1.1978
799	1.19911
798	1.20063
797	1.20202
796	1.20352
795	1.20479
794	1.20602
793	1.2073
792	1.20837
791	1.2094
790	1.21017
789	1.212
788	1.21351
787	1.2152
786	1.21679
785	1.21818
784	1.22022
783	1.22199
782	1.22377
781	1.22526
780	1.22697
779	1.22911
778	1.23068
777	1.23204
776	1.23318
775	1.23497
774	1.23702
773	1.23857
772	1.24037
771	1.24206
770	1.24399
769	1.24545
768	1.24663
767	1.24811
766	1.24983
765	1.25098
764	1.25273
763	1.25449
762	1.2562
761	1.25792
760	1.25965
759	1.26172
758	1.26368
757	1.26575
756	1.26696
755	1.26831
754	1.26976
753	1.27118
752	1.27243
751	1.27428
750	1.27618
749	1.27799
748	1.28012
747	1.28182
746	1.28375
745	1.28579
744	1.28681
743	1.28895
742	1.2909
741	1.29365
740	1.29511
739	1.29706
738	1.29877
737	1.30057
736	1.30209
735	1.30462
734	1.30688
733	1.30824
732	1.30979
731	1.31221
730	1.31455
729	1.31635
728	1.31835
727	1.32097
726	1.32372
725	1.32615
724	1.3288
723	1.33116
722	1.33435
721	1.33697
720	1.33962
719	1.34234
718	1.34478
717	1.34756
716	1.35002
715	1.35251
714	1.35457
713	1.35776
712	1.36072
711	1.36351
710	1.36648
709	1.36935
708	1.37268
707	1.37566
706	1.37933
705	1.38341
704	1.38788
703	1.3921
702	1.3969
701	1.40205
700	1.40752
699	1.41291
698	1.41829
697	1.42451
696	1.43087
695	1.43796
694	1.44518
693	1.4523
692	1.45971
691	1.46677
690	1.4738
689	1.48008
688	1.48628
687	1.49144
686	1.49592
685	1.49972
684	1.50183
683	1.50335
682	1.50335
681	1.50283
680	1.50105
679	1.49897
678	1.49738
677	1.49513
676	1.49275
675	1.49078
674	1.48833
673	1.48618
672	1.48421
671	1.48177
670	1.47958
669	1.47782
668	1.47618
667	1.4745
666	1.47302
665	1.47273
664	1.47262
663	1.47278
662	1.47348
661	1.47433
660	1.4755
659	1.47662
658	1.47803
657	1.47951
656	1.48074
655	1.48278
654	1.48468
653	1.48713
652	1.48881
651	1.49088
650	1.49308
649	1.49555
648	1.49777
647	1.49972
646	1.50209
645	1.50415
644	1.50639
643	1.50826
642	1.50992
641	1.51147
640	1.51289
639	1.51384
638	1.51454
637	1.51503
636	1.51481
635	1.51516
634	1.51543
633	1.51549
632	1.51566
631	1.51529
630	1.51494
629	1.51469
628	1.51475
627	1.51425
626	1.51375
625	1.51331
624	1.5131
623	1.51266
622	1.51192
621	1.51125
620	1.51111
619	1.5106
618	1.51036
617	1.51018
616	1.50971
615	1.50912
614	1.50844
613	1.50771
612	1.50686
611	1.5064
610	1.50536
609	1.50487
608	1.50447
607	1.504
606	1.50388
605	1.50348
604	1.50299
603	1.50277
602	1.5027
601	1.5028
600	1.50271
599	1.50274
598	1.50283
597	1.50282
596	1.50279
595	1.50271
594	1.50315
593	1.50297
592	1.5032
591	1.50387
590	1.50419
589	1.50432
588	1.5042
587	1.50418
586	1.50449
585	1.50444
584	1.50486
583	1.50513
582	1.50541
581	1.5056
580	1.50614
579	1.50675
578	1.50666
577	1.50719
576	1.50755
575	1.50834
574	1.50909
573	1.50912
572	1.50938
571	1.51
570	1.51107
569	1.51188
568	1.51253
567	1.51313
566	1.51492
565	1.516
564	1.51742
563	1.5185
562	1.51953
561	1.52086
560	1.52163
559	1.52281
558	1.52424
557	1.5255
556	1.52692
555	1.5288
554	1.53052
553	1.53238
552	1.5345
551	1.53647
550	1.53798
549	1.54008
548	1.54187
547	1.54389
546	1.54577
545	1.54758
544	1.55012
543	1.55217
542	1.55433
541	1.55618
540	1.55867
539	1.56149
538	1.56361
537	1.56613
536	1.56867
535	1.57216
534	1.575
533	1.57787
532	1.58059
531	1.58356
530	1.58593
529	1.58831
528	1.5909
527	1.5931
526	1.59556
525	1.59832
524	1.60034
523	1.6032
522	1.60562
521	1.59243
520	1.59523
519	1.59738
518	1.59981
517	1.60167
516	1.60381
515	1.60566
514	1.60661
513	1.60804
512	1.60999
511	1.6113
510	1.61279
509	1.61469
508	1.6166
507	1.61895
506	1.62075
505	1.62312
504	1.62519
503	1.62634
502	1.62848
501	1.63003
500	1.6314
499	1.63265
498	1.63397
497	1.63565
496	1.63759
495	1.63899
494	1.64015
493	1.64165
492	1.64305
491	1.6436
490	1.64473
489	1.64546
488	1.64611
487	1.64718
486	1.64791
485	1.64945
484	1.65048
483	1.65176
482	1.6528
481	1.65376
480	1.65426
479	1.65579
478	1.65646
477	1.65722
476	1.65801
475	1.65915
474	1.66061
473	1.66164
472	1.66277
471	1.6643
470	1.66521
469	1.66616
468	1.66806
467	1.66938
466	1.67143
465	1.67277
464	1.67434
463	1.67636
462	1.67742
461	1.67926
460	1.68121
459	1.68374
458	1.68581
457	1.68887
456	1.69197
455	1.69579
454	1.69931
453	1.7032
452	1.70692
451	1.71054
450	1.71381
449	1.71652
448	1.7194
447	1.72197
446	1.7243
445	1.72651
444	1.72806
443	1.72978
442	1.73081
441	1.7317
440	1.73135
439	1.73008
438	1.72942
437	1.72851
436	1.7277
435	1.72627
434	1.72436
433	1.72363
432	1.7234
431	1.7231
430	1.72159
429	1.72079
428	1.72088
427	1.72113
426	1.72091
425	1.72065
424	1.72014
423	1.72058
422	1.72105
421	1.71243
420	1.71204
419	1.71242
418	1.71365
417	1.71342
416	1.71277
415	1.71086
414	1.70924
413	1.70689
412	1.70617
411	1.70588
410	1.7047
409	1.70496
408	1.70565
407	1.7051
406	1.7058
405	1.70553
404	1.70533
403	1.70503
402	1.70594
401	1.70834
400	1.70899
399	1.70919
398	1.71082
397	1.71068
396	1.71306
395	1.71293
394	1.71477
393	1.71611
392	1.7182
391	1.72035
390	1.72109
389	1.72245
388	1.72316
387	1.72452
386	1.72493
385	1.724
384	1.72424
383	1.72439
382	1.72579
381	1.72709
380	1.72717

[truncated: 27 more sheets: Light-Day 3-500lx, Light-Day 3- 5000, Light-Day 3-9400, Light-Day 4-500lx, Light-Day 4- 5000, Light-Day 4-9400, Light-Day 5-500, Light-Day 5-5000, Light-Day 5-9400, Light-Day 6-500, Light-Day 6-5000, Light-Day 6-9400, Lught-Day 7-500, Light-Day 7-5000, Light-Day 7-9400, Light-Day 8-500, Light-Day 8-5000, Light-Day 8-9400, Lught-Day 9-500, Light-Day 9-5000 …]
