# Supplementary material for: Lipids productivity of cyanobacterium Anabaena vaginicola in an internally illuminated photobioreactor using LED bar lights
Source: Sci Rep. 2024 Mar 21;14:6857. doi: 10.1038/s41598-024-54414-0 (PMC10957962; doi:10.1038/s41598-024-54414-0)
Supplement: Supplementary file 3 — Supplementary Information 3. [file 41598_2024_54414_MOESM3_ESM.xlsx]

## Sheet: Growth
							Nitorgen Content in BG 11 Curves
		Peak (nm)
Optimum- 0.5 gr/l NaNO3 in BG11 (30%)	day	440	630	Biomass Density (g/l)
	0	1.78882	1.56796	0.568465
	1	1.97481	1.72333	0.65158
	2	2.22627	1.93717	0.740774
	3	2.53034	2.19938	0.867033
	4	2.84636	2.48882	0.97215
	5	3.19629	2.91598	1.14749
	6	3.54622	3.32795	1.33844
	7	3.95615	3.70038	1.48915
	8	4.3752	3.98703	1.65318
	9	4.82267	4.22313	1.72931
	10	5.04641	4.38153	1.79701
	11	5.11462	4.43298	1.82407
	µ	0.105989
	biomass productivity	193.332
		Peak (nm)
Full- 1.5 gr/l NaNO3 in BG11 (100%)	day	440	630	Biomass Density (g/l)
	0	1.78882	1.56796	0.568712
	1	2.00025	1.71022	0.643077
	2	2.29124	1.92454	0.703062
	3	2.54245	2.10283	0.782629
	4	2.79366	2.28112	0.831217
	5	2.89098	2.38807	0.873843
	6	2.98829	2.49501	0.910273
	7	3.08561	2.60195	0.934311
	8	3.19662	2.7089	0.964546
	9	3.2663	2.7672	1.00359
	10	3.38728	2.92458	1.04764
	11	3.59974	3.05282	1.07527
	µ	0.0579051
	biomass productivity	62.2638
		Peak (nm)
Zero- No NaNO3 in BG11 (0%)	day	440	630	Biomass Density (g/l)
	0	1.78882	1.56796	0.568589
	1	1.91697	1.65658	0.617664
	2	2.04511	1.7452	0.666738
	3	2.17326	1.83383	0.715813
	4	2.3014	1.92245	0.764888
	5	2.62964	2.37108	0.838422
	6	3.19249	2.91017	0.982557
	7	3.75534	3.44926	1.25599
	8	4.10682	3.69768	1.48787
	9	4.4583	3.94611	1.68931
	10	4.80978	4.19454	1.79008
	11	5.17674	4.44296	1.82307
	µ	0.10592
	biomass productivity	193.099

## Sheet: Spectro Results
Variable: Nitrogen (NaNO3 in BG11)
	Design of Experiment:
	Variable:		Nitrogen Content
	NaNO3 in BG11		Condition1		Condition 2		Condition 3
	(g/l)		1.5		0.5		0
	in graphs:		(full)		(0.3)		Zero
	Light intensity (Lux):			5000 lux
	Air Flow Rate:			120 ml/ min
	Test Duration (Days)			11
		y

## Sheet: Nit-day 0-Baseline
800	0.00024
799	0.00019
798	0.00014
797	8e-05
796	7e-05
795	0.00012
794	0.00014
793	0.00015
792	0.00018
791	0.00017
790	0.00023
789	0.00013
788	2e-05
787	-7e-05
786	-0.00013
785	-0.00017
784	-8e-05
783	-0.00015
782	-0.0001
781	-5e-05
780	0
779	4e-05
778	0.0001
777	0.00018
776	0.0001
775	0.00012
774	9e-05
773	0.00011
772	0.0001
771	6e-05
770	7e-05
769	0.00015
768	0.00021
767	0.00013
766	0.00012
765	0.00013
764	0.00017
763	0.00012
762	6e-05
761	0
760	-1e-05
759	3e-05
758	-0.0001
757	-9e-05
756	-0.00015
755	-0.0002
754	-0.00013
753	-0.00018
752	-0.00024
751	-0.00023
750	-0.00024
749	-0.00025
748	-0.00023
747	-0.00022
746	-0.00018
745	-0.00015
744	-0.00023
743	-0.00011
742	-9e-05
741	-8e-05
740	-3e-05
739	2e-05
738	-2e-05
737	-6e-05
736	0
735	-7e-05
734	-0.0001
733	-0.00011
732	-0.00012
731	-7e-05
730	-7e-05
729	-4e-05
728	-2e-05
727	-1e-05
726	4e-05
725	1e-05
724	-2e-05
723	-3e-05
722	0
721	-2e-05
720	-4e-05
719	-0.0001
718	-0.0001
717	-0.00012
716	-0.00011
715	-9e-05
714	-8e-05
713	-0.00013
712	-4e-05
711	-6e-05
710	-4e-05
709	-3e-05
708	1e-05
707	1e-05
706	-3e-05
705	1e-05
704	1e-05
703	2e-05
702	3e-05
701	3e-05
700	2e-05
699	0
698	2e-05
697	0
696	-1e-05
695	2e-05
694	6e-05
693	3e-05
692	2e-05
691	-2e-05
690	-7e-05
689	-8e-05
688	-8e-05
687	-0.00013
686	-7e-05
685	-7e-05
684	0
683	-5e-05
682	4e-05
681	5e-05
680	6e-05
679	5e-05
678	0.00013
677	0.0001
676	7e-05
675	7e-05
674	2e-05
673	5e-05
672	6e-05
671	5e-05
670	2e-05
669	9e-05
668	0.0001
667	8e-05
666	4e-05
665	9e-05
664	0.0001
663	4e-05
662	-1e-05
661	3e-05
660	1e-05
659	2e-05
658	-2e-05
657	0
656	5e-05
655	7e-05
654	0.00011
653	6e-05
652	4e-05
651	-1e-05
650	0
649	0
648	-3e-05
647	-1e-05
646	5e-05
645	4e-05
644	8e-05
643	6e-05
642	-2e-05
641	0
640	-3e-05
639	0
638	6e-05
637	4e-05
636	3e-05
635	3e-05
634	6e-05
633	8e-05
632	6e-05
631	4e-05
630	9e-05
629	6e-05
628	6e-05
627	1e-05
626	-2e-05
625	2e-05
624	-3e-05
623	-9e-05
622	-8e-05
621	-7e-05
620	-1e-05
619	-8e-05
618	0
617	0
616	6e-05
615	0
614	3e-05
613	3e-05
612	6e-05
611	0
610	8e-05
609	6e-05
608	8e-05
607	2e-05
606	2e-05
605	5e-05
604	3e-05
603	9e-05
602	8e-05
601	2e-05
600	7e-05
599	6e-05
598	3e-05
597	1e-05
596	-1e-05
595	-1e-05
594	-1e-05
593	-6e-05
592	-3e-05
591	-6e-05
590	-1e-05
589	-3e-05
588	-3e-05
587	-2e-05
586	-4e-05
585	-6e-05
584	-4e-05
583	-7e-05
582	-6e-05
581	-5e-05
580	3e-05
579	4e-05
578	0.00011
577	0.0001
576	8e-05
575	6e-05
574	8e-05
573	-1e-05
572	2e-05
571	-7e-05
570	-3e-05
569	0
568	5e-05
567	6e-05
566	9e-05
565	7e-05
564	6e-05
563	6e-05
562	5e-05
561	3e-05
560	-2e-05
559	-4e-05
558	-6e-05
557	-3e-05
556	-8e-05
555	-6e-05
554	-3e-05
553	2e-05
552	6e-05
551	6e-05
550	0.00015
549	0.00013
548	0.0001
547	7e-05
546	5e-05
545	6e-05
544	7e-05
543	2e-05
542	3e-05
541	9e-05
540	0.00011
539	1e-05
538	3e-05
537	7e-05
536	0.0001
535	4e-05
534	5e-05
533	3e-05
532	6e-05
531	3e-05
530	2e-05
529	0
528	0.00011
527	9e-05
526	0.00012
525	0.00011
524	9e-05
523	0.00012
522	9e-05
521	7e-05
520	5e-05
519	0
518	0
517	4e-05
516	6e-05
515	0.00017
514	0.00013
513	0.00011
512	0.00014
511	0.00015
510	0.00011
509	7e-05
508	7e-05
507	2e-05
506	4e-05
505	4e-05
504	-3e-05
503	-2e-05
502	3e-05
501	2e-05
500	5e-05
499	3e-05
498	3e-05
497	6e-05
496	4e-05
495	1e-05
494	-6e-05
493	1e-05
492	2e-05
491	1e-05
490	0
489	3e-05
488	4e-05
487	0.00012
486	8e-05
485	7e-05
484	0.00012
483	0.00013
482	7e-05
481	3e-05
480	1e-05
479	3e-05
478	1e-05
477	-3e-05
476	-1e-05
475	3e-05
474	2e-05
473	0
472	1e-05
471	6e-05
470	6e-05
469	5e-05
468	7e-05
467	7e-05
466	0.0001
465	8e-05
464	3e-05
463	-3e-05
462	4e-05
461	-4e-05
460	3e-05
459	0
458	3e-05
457	0
456	-4e-05
455	-6e-05
454	-8e-05
453	-4e-05
452	-0.0001
451	-0.00012
450	-0.00017
449	-0.00012
448	-0.0002
447	-0.00015
446	-8e-05
445	-5e-05
444	0
443	-2e-05
442	-6e-05
441	0
440	-4e-05
439	-0.00011
438	-9e-05
437	3e-05
436	0.0001
435	0
434	7e-05
433	0.00017
432	0.00016
431	0.00011
430	-1e-05
429	-5e-05
428	-0.00012
427	-0.00014
426	-0.00023
425	-0.00019
424	-0.00018
423	-0.00011
422	2e-05
421	3e-05
420	0.00021
419	0.00016
418	0.00012
417	0.00015
416	7e-05
415	1e-05
414	0.0001
413	0.00014
412	0.00016
411	0.00016
410	2e-05
409	0.00017
408	0.00011
407	0.00015
406	0.00021
405	0.00028
404	0.00036
403	0.00037
402	0.00023
401	0.00031
400	9e-05
399	0.00021
398	0.00012
397	0.00013
396	0.0001
395	0.00017
394	0.00014
393	0.00013
392	6e-05
391	1e-05
390	4e-05
389	0.00015
388	-1e-05
387	3e-05
386	5e-05
385	0.00016
384	0.00012
383	2e-05
382	-8e-05
381	-5e-05
380	-9e-05

## Sheet: Nit-day 0-all
800	1.23193
799	1.23248
798	1.23338
797	1.23426
796	1.23527
795	1.23623
794	1.2373
793	1.23839
792	1.23961
791	1.24051
790	1.24158
789	1.24281
788	1.24373
787	1.24473
786	1.24559
785	1.24648
784	1.24767
783	1.24861
782	1.24957
781	1.25064
780	1.25189
779	1.253
778	1.25431
777	1.25539
776	1.25652
775	1.25793
774	1.25906
773	1.26033
772	1.26134
771	1.26253
770	1.26383
769	1.26506
768	1.26626
767	1.26747
766	1.26869
765	1.26979
764	1.27099
763	1.27192
762	1.27308
761	1.27409
760	1.27516
759	1.27632
758	1.27715
757	1.27856
756	1.27965
755	1.28086
754	1.282
753	1.28338
752	1.2847
751	1.28615
750	1.28756
749	1.28904
748	1.29057
747	1.29206
746	1.29349
745	1.29493
744	1.29641
743	1.29784
742	1.29933
741	1.30067
740	1.30642
739	1.30804
738	1.30967
737	1.31103
736	1.31252
735	1.3138
734	1.3153
733	1.31696
732	1.31859
731	1.32044
730	1.32221
729	1.32415
728	1.32625
727	1.32833
726	1.33018
725	1.33235
724	1.33431
723	1.3364
722	1.33858
721	1.34058
720	1.34273
719	1.34488
718	1.34727
717	1.34953
716	1.35187
715	1.35447
714	1.35702
713	1.35943
712	1.36217
711	1.36503
710	1.36797
709	1.371
708	1.3742
707	1.37761
706	1.38131
705	1.3851
704	1.38921
703	1.39361
702	1.39828
701	1.40332
700	1.40876
699	1.4148
698	1.42125
697	1.42833
696	1.43595
695	1.44452
694	1.45373
693	1.46345
692	1.47375
691	1.48445
690	1.49535
689	1.50602
688	1.51627
687	1.52596
686	1.53489
685	1.54244
684	1.54874
683	1.55362
682	1.557
681	1.55861
680	1.55855
679	1.5577
678	1.55601
677	1.55339
676	1.55061
675	1.54757
674	1.54494
673	1.54198
672	1.5393
671	1.53647
670	1.53375
669	1.53114
668	1.52866
667	1.52626
666	1.52414
665	1.52239
664	1.52131
663	1.52029
662	1.51986
661	1.51991
660	1.5204
659	1.52132
658	1.52267
657	1.52412
656	1.526
655	1.52804
654	1.53022
653	1.5326
652	1.53522
651	1.53769
650	1.54041
649	1.54332
648	1.54604
647	1.54894
646	1.55166
645	1.55437
644	1.55703
643	1.55961
642	1.56195
641	1.56419
640	1.56606
639	1.56761
638	1.56923
637	1.57012
636	1.57061
635	1.57085
634	1.57079
633	1.57047
632	1.56974
631	1.56891
630	1.56796
629	1.56686
628	1.5659
627	1.56485
626	1.56395
625	1.56301
624	1.56197
623	1.56084
622	1.55973
621	1.55824
620	1.55671
619	1.55489
618	1.5532
617	1.55139
616	1.54968
615	1.54761
614	1.54563
613	1.54351
612	1.54156
611	1.53926
610	1.53729
609	1.53509
608	1.53318
607	1.53118
606	1.52933
605	1.52773
604	1.52577
603	1.52416
602	1.52254
601	1.52099
600	1.5196
599	1.51804
598	1.51668
597	1.5152
596	1.51382
595	1.51247
594	1.51106
593	1.50979
592	1.50846
591	1.50709
590	1.50602
589	1.50472
588	1.50356
587	1.50219
586	1.50096
585	1.49961
584	1.49828
583	1.4968
582	1.49533
581	1.49391
580	1.49267
579	1.49139
578	1.49012
577	1.48889
576	1.48759
575	1.4866
574	1.4854
573	1.4844
572	1.48342
571	1.48275
570	1.48216
569	1.48158
568	1.48123
567	1.48093
566	1.48076
565	1.48076
564	1.48086
563	1.48104
562	1.48152
561	1.48194
560	1.48255
559	1.48324
558	1.48385
557	1.48482
556	1.48568
555	1.4869
554	1.48819
553	1.48957
552	1.49094
551	1.49232
550	1.49382
549	1.49521
548	1.49661
547	1.49808
546	1.49967
545	1.50141
544	1.50309
543	1.50499
542	1.50695
541	1.50917
540	1.51137
539	1.51373
538	1.51629
537	1.51881
536	1.52168
535	1.52449
534	1.52756
533	1.5307
532	1.534
531	1.5373
530	1.54058
529	1.54389
528	1.54723
527	1.55041
526	1.55371
525	1.55678
524	1.56005
523	1.56353
522	1.56698
521	1.57011
520	1.57184
519	1.57492
518	1.57794
517	1.58082
516	1.58389
515	1.58693
514	1.58976
513	1.59264
512	1.59556
511	1.59834
510	1.60124
509	1.60374
508	1.6063
507	1.60878
506	1.61147
505	1.61403
504	1.61633
503	1.6186
502	1.62119
501	1.62351
500	1.62561
499	1.62765
498	1.62969
497	1.63147
496	1.63324
495	1.63473
494	1.6362
493	1.63758
492	1.63902
491	1.64039
490	1.64149
489	1.64241
488	1.64346
487	1.64469
486	1.64547
485	1.64641
484	1.64748
483	1.64855
482	1.64961
481	1.65067
480	1.65185
479	1.65296
478	1.65395
477	1.65517
476	1.65639
475	1.65754
474	1.6589
473	1.66016
472	1.66152
471	1.66275
470	1.66427
469	1.66603
468	1.66753
467	1.66901
466	1.67065
465	1.6724
464	1.67391
463	1.6756
462	1.67739
461	1.67976
460	1.68221
459	1.68514
458	1.68841
457	1.6921
456	1.69645
455	1.70144
454	1.70699
453	1.71337
452	1.71991
451	1.72731
450	1.73516
449	1.74258
448	1.75036
447	1.75831
446	1.76533
445	1.77163
444	1.77725
443	1.78191
442	1.78576
441	1.7877
440	1.78882
439	1.78882
438	1.78782
437	1.78631
436	1.7838
435	1.78101
434	1.77815
433	1.77493
432	1.7717
431	1.76819
430	1.76529
429	1.76254
428	1.76046
427	1.75837
426	1.75732
425	1.75646
424	1.75566
423	1.75514
422	1.7545
421	1.75378
420	1.74712
419	1.74632
418	1.74497
417	1.74334
416	1.74182
415	1.73986
414	1.73747
413	1.73397
412	1.73107
411	1.72804
410	1.72504
409	1.72176
408	1.71831
407	1.71608
406	1.71382
405	1.71185
404	1.70991
403	1.70812
402	1.70703
401	1.70618
400	1.70507
399	1.7044
398	1.70438
397	1.70405
396	1.70393
395	1.70405
394	1.70431
393	1.7055
392	1.70615
391	1.70657
390	1.70719
389	1.70805
388	1.70899
387	1.70949
386	1.70984
385	1.71063
384	1.71128
383	1.71203
382	1.71285
381	1.71354
380	1.71363

## Sheet: Nit-Day 1- 0.3
800	1.36117
799	1.36199
798	1.36281
797	1.36384
796	1.36489
795	1.36606
794	1.36713
793	1.36836
792	1.36934
791	1.37045
790	1.37148
789	1.37256
788	1.37348
787	1.37427
786	1.37524
785	1.37643
784	1.37736
783	1.3783
782	1.37938
781	1.38065
780	1.38175
779	1.38303
778	1.38416
777	1.38544
776	1.38666
775	1.38782
774	1.389
773	1.39001
772	1.39116
771	1.39234
770	1.39356
769	1.39489
768	1.39607
767	1.39719
766	1.39836
765	1.39949
764	1.40043
763	1.4015
762	1.40252
761	1.4036
760	1.40484
759	1.40585
758	1.40719
757	1.40845
756	1.40963
755	1.41071
754	1.412
753	1.41315
752	1.41454
751	1.4159
750	1.41732
749	1.41879
748	1.42027
747	1.42172
746	1.42319
745	1.42457
744	1.42599
743	1.42737
742	1.4287
741	1.43399
740	1.4356
739	1.43711
738	1.43852
737	1.44005
736	1.44141
735	1.443
734	1.44471
733	1.44649
732	1.4483
731	1.4501
730	1.45204
729	1.45409
728	1.45615
727	1.45805
726	1.4602
725	1.46227
724	1.46449
723	1.4667
722	1.46894
721	1.47121
720	1.47351
719	1.47612
718	1.47856
717	1.48101
716	1.48374
715	1.48642
714	1.48919
713	1.49215
712	1.49519
711	1.49842
710	1.50177
709	1.50523
708	1.50893
707	1.51283
706	1.51699
705	1.52154
704	1.52632
703	1.53163
702	1.53727
701	1.54349
700	1.55038
699	1.55783
698	1.56609
697	1.57511
696	1.58503
695	1.59593
694	1.60746
693	1.61973
692	1.63232
691	1.64526
690	1.65792
689	1.67011
688	1.68152
687	1.69201
686	1.70087
685	1.70829
684	1.71394
683	1.71786
682	1.7196
681	1.71942
680	1.71834
679	1.71645
678	1.71355
677	1.71031
676	1.70706
675	1.70432
674	1.70111
673	1.69795
672	1.6947
671	1.69156
670	1.68849
669	1.68536
668	1.68248
667	1.67974
666	1.67743
665	1.67579
664	1.67428
663	1.67334
662	1.6729
661	1.67301
660	1.67378
659	1.67484
658	1.67616
657	1.67791
656	1.68009
655	1.68231
654	1.68464
653	1.68732
652	1.68984
651	1.69272
650	1.69556
649	1.69851
648	1.70158
647	1.70452
646	1.70758
645	1.71057
644	1.71349
643	1.71615
642	1.71862
641	1.7207
640	1.7225
639	1.72432
638	1.72529
637	1.72597
636	1.72637
635	1.72658
634	1.72627
633	1.72565
632	1.725
631	1.72432
630	1.72333
629	1.72258
628	1.72159
627	1.72077
626	1.7198
625	1.71869
624	1.71747
623	1.71633
622	1.7148
621	1.71331
620	1.71149
619	1.70978
618	1.70797
617	1.70612
616	1.70405
615	1.70194
614	1.69952
613	1.69737
612	1.6949
611	1.69272
610	1.69033
609	1.68818
608	1.68622
607	1.68426
606	1.68246
605	1.68034
604	1.67856
603	1.67686
602	1.67522
601	1.67354
600	1.67193
599	1.67039
598	1.66889
597	1.66744
596	1.66602
595	1.66444
594	1.66296
593	1.6614
592	1.66001
591	1.65865
590	1.6571
589	1.65571
588	1.65423
587	1.65284
586	1.65128
585	1.64971
584	1.64798
583	1.64635
582	1.6447
581	1.64319
580	1.64167
579	1.64021
578	1.63876
577	1.63733
576	1.63607
575	1.63463
574	1.63333
573	1.63219
572	1.63121
571	1.63029
570	1.62953
569	1.62895
568	1.62848
567	1.62811
566	1.62787
565	1.62791
564	1.628
563	1.62833
562	1.62876
561	1.62932
560	1.6299
559	1.63047
558	1.63128
557	1.63203
556	1.63309
555	1.63427
554	1.63569
553	1.63709
552	1.63862
551	1.64023
550	1.64186
549	1.64344
548	1.64503
547	1.64679
546	1.64871
545	1.65069
544	1.65276
543	1.65497
542	1.65734
541	1.65999
540	1.66263
539	1.66528
538	1.66808
537	1.67131
536	1.67452
535	1.67772
534	1.68117
533	1.68491
532	1.68858
531	1.69207
530	1.69567
529	1.69942
528	1.70309
527	1.70665
526	1.71007
525	1.71366
524	1.71746
523	1.72121
522	1.72476
521	1.72605
520	1.72921
519	1.73268
518	1.73581
517	1.73926
516	1.7426
515	1.74567
514	1.74891
513	1.75194
512	1.75509
511	1.75824
510	1.76108
509	1.76419
508	1.76699
507	1.76992
506	1.77266
505	1.77528
504	1.7779
503	1.78054
502	1.78316
501	1.78566
500	1.78809
499	1.79052
498	1.79269
497	1.79486
496	1.79688
495	1.79864
494	1.80047
493	1.80224
492	1.80397
491	1.80541
490	1.80677
489	1.80819
488	1.80968
487	1.81073
486	1.81195
485	1.81333
484	1.81453
483	1.81589
482	1.81702
481	1.81829
480	1.81961
479	1.8207
478	1.82217
477	1.8236
476	1.82496
475	1.82654
474	1.82824
473	1.82996
472	1.8315
471	1.8333
470	1.8353
469	1.83712
468	1.83901
467	1.84123
466	1.84317
465	1.84518
464	1.84748
463	1.85005
462	1.85296
461	1.85587
460	1.85943
459	1.86332
458	1.86759
457	1.87244
456	1.87806
455	1.8845
454	1.89149
453	1.89883
452	1.90692
451	1.91523
450	1.92344
449	1.93185
448	1.94033
447	1.94811
446	1.95489
445	1.96098
444	1.96623
443	1.97022
442	1.97271
441	1.97412
440	1.97481
439	1.97439
438	1.97332
437	1.9712
436	1.96904
435	1.96655
434	1.96408
433	1.96145
432	1.95888
431	1.95706
430	1.95536
429	1.95446
428	1.95348
427	1.95305
426	1.95289
425	1.95265
424	1.95224
423	1.95225
422	1.95176
421	1.94586
420	1.94554
419	1.94458
418	1.94333
417	1.94226
416	1.94077
415	1.93951
414	1.93717
413	1.93517
412	1.93337
411	1.93095
410	1.9286
409	1.92598
408	1.92452
407	1.9227
406	1.92133
405	1.92042
404	1.91956
403	1.91925
402	1.91915
401	1.91932
400	1.9196
399	1.92111
398	1.92195
397	1.92338
396	1.92497
395	1.92617
394	1.92853
393	1.93014
392	1.93172
391	1.93331
390	1.93553
389	1.93809
388	1.94021
387	1.94189
386	1.94432
385	1.94639
384	1.94838
383	1.95081
382	1.9531
381	1.95389
380	1.99377

## Sheet: Nit-Day 1-full
800	1.326
799	1.32678
798	1.32767
797	1.32874
796	1.32964
795	1.33064
794	1.33173
793	1.33292
792	1.33373
791	1.3348
790	1.33602
789	1.33707
788	1.338
787	1.33889
786	1.33987
785	1.34102
784	1.34199
783	1.34288
782	1.34395
781	1.34513
780	1.34624
779	1.34745
778	1.3485
777	1.34957
776	1.35087
775	1.35198
774	1.3532
773	1.35425
772	1.35547
771	1.35673
770	1.35793
769	1.35915
768	1.36036
767	1.36156
766	1.36261
765	1.36374
764	1.36471
763	1.36584
762	1.3669
761	1.36802
760	1.36922
759	1.37015
758	1.37145
757	1.37253
756	1.3738
755	1.37497
754	1.37624
753	1.37761
752	1.37902
751	1.38043
750	1.38183
749	1.38333
748	1.38482
747	1.38626
746	1.38766
745	1.38912
744	1.39057
743	1.3921
742	1.39341
741	1.39902
740	1.40059
739	1.40228
738	1.40374
737	1.40527
736	1.40671
735	1.40834
734	1.41005
733	1.41179
732	1.41367
731	1.41552
730	1.41753
729	1.41964
728	1.42173
727	1.42374
726	1.42603
725	1.42812
724	1.43038
723	1.43274
722	1.43505
721	1.43745
720	1.43985
719	1.4425
718	1.44509
717	1.44774
716	1.45062
715	1.45344
714	1.4563
713	1.45936
712	1.46256
711	1.46586
710	1.46938
709	1.47308
708	1.47702
707	1.4813
706	1.48577
705	1.49059
704	1.49582
703	1.50138
702	1.50757
701	1.51422
700	1.52168
699	1.5298
698	1.53877
697	1.54853
696	1.55951
695	1.57137
694	1.58403
693	1.59742
692	1.61145
691	1.6258
690	1.6399
689	1.6536
688	1.6666
687	1.67866
686	1.68907
685	1.69787
684	1.70479
683	1.70976
682	1.71224
681	1.71278
680	1.71195
679	1.70993
678	1.70677
677	1.70324
676	1.69943
675	1.69587
674	1.69209
673	1.68849
672	1.68462
671	1.6808
670	1.67697
669	1.67328
668	1.66951
667	1.66615
666	1.66323
665	1.661
664	1.65895
663	1.65757
662	1.65693
661	1.65684
660	1.65718
659	1.6582
658	1.65934
657	1.66118
656	1.66317
655	1.66544
654	1.66804
653	1.67091
652	1.67381
651	1.67686
650	1.68006
649	1.68323
648	1.68668
647	1.68995
646	1.6932
645	1.6964
644	1.69959
643	1.70257
642	1.70529
641	1.70766
640	1.70965
639	1.71159
638	1.71289
637	1.71366
636	1.71406
635	1.71415
634	1.71386
633	1.7131
632	1.71221
631	1.71132
630	1.71022
629	1.70915
628	1.70798
627	1.70685
626	1.70583
625	1.70456
624	1.70313
623	1.70174
622	1.69993
621	1.69822
620	1.69606
619	1.69396
618	1.69172
617	1.68952
616	1.68704
615	1.68454
614	1.68193
613	1.67939
612	1.67661
611	1.67407
610	1.67133
609	1.66885
608	1.66624
607	1.66389
606	1.6617
605	1.65929
604	1.65714
603	1.65513
602	1.65316
601	1.65139
600	1.64946
599	1.64772
598	1.64599
597	1.6443
596	1.64256
595	1.64078
594	1.63904
593	1.63733
592	1.63554
591	1.63393
590	1.63211
589	1.63045
588	1.62865
587	1.62697
586	1.62508
585	1.62324
584	1.62132
583	1.61943
582	1.61748
581	1.61565
580	1.61385
579	1.61205
578	1.61028
577	1.60855
576	1.60695
575	1.60533
574	1.60375
573	1.60224
572	1.60097
571	1.59983
570	1.59879
569	1.59794
568	1.59723
567	1.59667
566	1.5963
565	1.59616
564	1.59604
563	1.5962
562	1.5964
561	1.59676
560	1.59726
559	1.5977
558	1.59846
557	1.59926
556	1.60032
555	1.60154
554	1.60288
553	1.60421
552	1.60566
551	1.6072
550	1.60873
549	1.61029
548	1.61201
547	1.6139
546	1.61592
545	1.61784
544	1.62007
543	1.62239
542	1.62493
541	1.62742
540	1.63022
539	1.63326
538	1.6362
537	1.6395
536	1.64287
535	1.64648
534	1.65034
533	1.65427
532	1.65823
531	1.66224
530	1.66632
529	1.67041
528	1.6743
527	1.67817
526	1.68212
525	1.68613
524	1.69022
523	1.69434
522	1.69819
521	1.70103
520	1.70504
519	1.70897
518	1.71274
517	1.71662
516	1.72044
515	1.72407
514	1.72774
513	1.73134
512	1.73494
511	1.73876
510	1.74211
509	1.74551
508	1.7488
507	1.75226
506	1.75563
505	1.7587
504	1.76177
503	1.76502
502	1.76814
501	1.77109
500	1.7738
499	1.77642
498	1.77866
497	1.781
496	1.78306
495	1.78512
494	1.78691
493	1.78885
492	1.79072
491	1.79233
490	1.79361
489	1.79507
488	1.79659
487	1.79771
486	1.79904
485	1.80045
484	1.80196
483	1.80346
482	1.80497
481	1.80653
480	1.80801
479	1.80957
478	1.81117
477	1.81288
476	1.81451
475	1.81651
474	1.81845
473	1.82036
472	1.82227
471	1.82445
470	1.82678
469	1.82888
468	1.83101
467	1.83343
466	1.83592
465	1.83828
464	1.84071
463	1.84346
462	1.84672
461	1.85009
460	1.85396
459	1.85858
458	1.8636
457	1.86949
456	1.87623
455	1.88386
454	1.89263
453	1.90149
452	1.91147
451	1.92239
450	1.93282
449	1.94353
448	1.95425
447	1.96411
446	1.97312
445	1.98118
444	1.988
443	1.99367
442	1.99711
441	1.99923
440	2.00025
439	1.99958
438	1.99808
437	1.99586
436	1.99271
435	1.98973
434	1.98613
433	1.98283
432	1.97918
431	1.97637
430	1.97388
429	1.9722
428	1.97054
427	1.97022
426	1.96973
425	1.96928
424	1.96882
423	1.96867
422	1.96816
421	1.9623
420	1.96136
419	1.9606
418	1.95922
417	1.95767
416	1.9561
415	1.95342
414	1.95041
413	1.94747
412	1.94424
411	1.94137
410	1.93792
409	1.93452
408	1.93182
407	1.9294
406	1.9274
405	1.9252
404	1.92344
403	1.92281
402	1.92289
401	1.92232
400	1.92248
399	1.92363
398	1.92468
397	1.92561
396	1.92692
395	1.92853
394	1.93087
393	1.93326
392	1.9352
391	1.93706
390	1.93954
389	1.94179
388	1.94358
387	1.9453
386	1.94763
385	1.94988
384	1.9519
383	1.95412
382	1.9562
381	1.95828
380	1.99824

## Sheet: Nit- Day 1- Zero
800	1.30664
799	1.3072
798	1.30792
797	1.30875
796	1.30963
795	1.31059
794	1.31153
793	1.31258
792	1.31364
791	1.31451
790	1.31553
789	1.31654
788	1.31744
787	1.31834
786	1.31922
785	1.32005
784	1.32116
783	1.32213
782	1.32312
781	1.3241
780	1.32523
779	1.32634
778	1.32754
777	1.32861
776	1.32965
775	1.331
774	1.332
773	1.33315
772	1.3342
771	1.33525
770	1.33635
769	1.33747
768	1.33862
767	1.33986
766	1.34099
765	1.34197
764	1.34303
763	1.34401
762	1.34511
761	1.34608
760	1.34702
759	1.34817
758	1.3491
757	1.35041
756	1.35149
755	1.35264
754	1.35381
753	1.35511
752	1.35636
751	1.35766
750	1.35898
749	1.36033
748	1.36174
747	1.36307
746	1.3644
745	1.36576
744	1.36714
743	1.36847
742	1.36987
741	1.37119
740	1.37598
739	1.37757
738	1.37906
737	1.38042
736	1.38181
735	1.38311
734	1.38457
733	1.38616
732	1.38772
731	1.38946
730	1.39124
729	1.39311
728	1.39515
727	1.39713
726	1.39905
725	1.40117
724	1.40316
723	1.40529
722	1.40741
721	1.40955
720	1.41174
719	1.41397
718	1.41643
717	1.41879
716	1.42124
715	1.42392
714	1.4266
713	1.42918
712	1.43211
711	1.43513
710	1.43825
709	1.44145
708	1.44489
707	1.44853
706	1.45242
705	1.45648
704	1.46099
703	1.46577
702	1.47095
701	1.47653
700	1.4827
699	1.48947
698	1.49674
697	1.50481
696	1.51356
695	1.52334
694	1.53389
693	1.54505
692	1.55696
691	1.56928
690	1.5819
689	1.59427
688	1.6061
687	1.61732
686	1.6276
685	1.63634
684	1.64365
683	1.64922
682	1.65332
681	1.65536
680	1.65555
679	1.65476
678	1.65298
677	1.65018
676	1.64711
675	1.64363
674	1.64053
673	1.63713
672	1.63385
671	1.63046
670	1.62711
669	1.62394
668	1.62087
667	1.6178
666	1.615
665	1.61255
664	1.61078
663	1.6091
662	1.60805
661	1.60758
660	1.60768
659	1.60818
658	1.60925
657	1.61051
656	1.61221
655	1.61407
654	1.61611
653	1.6185
652	1.62114
651	1.62367
650	1.62642
649	1.62938
648	1.63223
647	1.63525
646	1.63813
645	1.64098
644	1.6439
643	1.64672
642	1.64935
641	1.65181
640	1.65386
639	1.65563
638	1.65738
637	1.65837
636	1.659
635	1.65926
634	1.65932
633	1.65902
632	1.6583
631	1.65752
630	1.65658
629	1.6555
628	1.65448
627	1.65337
626	1.65233
625	1.65125
624	1.65009
623	1.64884
622	1.64749
621	1.6459
620	1.6442
619	1.64228
618	1.64038
617	1.63837
616	1.63637
615	1.63405
614	1.63175
613	1.62941
612	1.62717
611	1.62465
610	1.62237
609	1.61993
608	1.61773
607	1.61545
606	1.61333
605	1.6114
604	1.60924
603	1.6074
602	1.60557
601	1.60387
600	1.60228
599	1.60062
598	1.59904
597	1.59741
596	1.59586
595	1.59437
594	1.59276
593	1.59122
592	1.58967
591	1.58813
590	1.58675
589	1.58524
588	1.58378
587	1.58224
586	1.58078
585	1.57913
584	1.57755
583	1.57578
582	1.57409
581	1.57238
580	1.57089
579	1.56931
578	1.56771
577	1.56619
576	1.56463
575	1.56336
574	1.56186
573	1.56055
572	1.5593
571	1.55837
570	1.55749
569	1.55664
568	1.55599
567	1.55551
566	1.55511
565	1.55488
564	1.55474
563	1.55474
562	1.55502
561	1.55527
560	1.55577
559	1.55632
558	1.55684
557	1.55774
556	1.55854
555	1.55966
554	1.56085
553	1.56214
552	1.56354
551	1.56497
550	1.56648
549	1.56798
548	1.56957
547	1.57118
546	1.57294
545	1.57478
544	1.57672
543	1.5789
542	1.5812
541	1.58371
540	1.58627
539	1.58907
538	1.59204
537	1.59505
536	1.5983
535	1.60157
534	1.60515
533	1.60876
532	1.61259
531	1.61641
530	1.62029
529	1.62421
528	1.62814
527	1.63198
526	1.63599
525	1.63981
524	1.64374
523	1.64786
522	1.65201
521	1.65583
520	1.65858
519	1.66234
518	1.66604
517	1.66954
516	1.67327
515	1.67692
514	1.68041
513	1.68389
512	1.68743
511	1.69092
510	1.69449
509	1.69775
508	1.70092
507	1.7041
506	1.70737
505	1.71046
504	1.71331
503	1.71614
502	1.71915
501	1.72192
500	1.72445
499	1.72698
498	1.72945
497	1.73169
496	1.73382
495	1.73577
494	1.7376
493	1.7393
492	1.74104
491	1.74274
490	1.74418
489	1.74534
488	1.74662
487	1.74805
486	1.74908
485	1.75031
484	1.75158
483	1.7529
482	1.75423
481	1.75559
480	1.75705
479	1.7585
478	1.75979
477	1.76132
476	1.76287
475	1.76433
474	1.76598
473	1.7676
472	1.76923
471	1.77088
470	1.77271
469	1.77474
468	1.77656
467	1.77831
466	1.78025
465	1.7823
464	1.78409
463	1.7862
462	1.78839
461	1.79116
460	1.79397
459	1.79722
458	1.80105
457	1.80538
456	1.81027
455	1.81596
454	1.82241
453	1.82952
452	1.8371
451	1.84543
450	1.85412
449	1.86271
448	1.87162
447	1.88048
446	1.88847
445	1.89582
444	1.90243
443	1.90794
442	1.91244
441	1.91521
440	1.91697
439	1.9176
438	1.91699
437	1.91586
436	1.9136
435	1.91089
434	1.90821
433	1.90516
432	1.90207
431	1.89881
430	1.89614
429	1.89374
428	1.89191
427	1.8901
426	1.88912
425	1.88851
424	1.88772
423	1.88746
422	1.887
421	1.8865
420	1.88137
419	1.88079
418	1.87967
417	1.87817
416	1.87671
415	1.8747
414	1.87233
413	1.86921
412	1.8662
411	1.8635
410	1.86062
409	1.85725
408	1.85397
407	1.85152
406	1.84936
405	1.84722
404	1.84527
403	1.8438
402	1.84274
401	1.84224
400	1.84169
399	1.84151
398	1.84212
397	1.84253
396	1.84282
395	1.84373
394	1.84461
393	1.84624
392	1.84754
391	1.84868
390	1.84992
389	1.85167
388	1.85339
387	1.85472
386	1.85586
385	1.85758
384	1.85891
383	1.86063
382	1.86262
381	1.86409
380	1.86515

## Sheet: Nit-Day 2- 0.3
800	1.53497
799	1.53574
798	1.53653
797	1.53761
796	1.53879
795	1.5401
794	1.5412
793	1.54247
792	1.54358
791	1.54476
790	1.54563
789	1.54692
788	1.54779
787	1.54853
786	1.54962
785	1.55086
784	1.55181
783	1.55277
782	1.55389
781	1.55522
780	1.55635
779	1.55765
778	1.55888
777	1.56034
776	1.56144
775	1.56267
774	1.5638
773	1.56484
772	1.566
771	1.56712
770	1.56837
769	1.56987
768	1.57107
767	1.57213
766	1.5734
765	1.57452
764	1.57549
763	1.57652
762	1.57759
761	1.57872
760	1.58007
759	1.58129
758	1.58263
757	1.58409
756	1.58529
755	1.58635
754	1.5876
753	1.58862
752	1.59002
751	1.59137
750	1.59279
749	1.59426
748	1.59579
747	1.5973
746	1.59885
745	1.60019
744	1.60166
743	1.60298
742	1.60435
741	1.60941
740	1.61105
739	1.6125
738	1.61402
737	1.61565
736	1.61713
735	1.61887
734	1.62069
733	1.62268
732	1.62452
731	1.62642
730	1.62842
729	1.6305
728	1.63262
727	1.63464
726	1.63685
725	1.63909
724	1.64152
723	1.64385
722	1.6464
721	1.64887
720	1.6514
719	1.65432
718	1.65701
717	1.65967
716	1.66261
715	1.66551
714	1.66873
713	1.67203
712	1.67535
711	1.67897
710	1.68275
709	1.68658
708	1.69071
707	1.69493
706	1.69961
705	1.70475
704	1.71007
703	1.7162
702	1.72262
701	1.72982
700	1.73778
699	1.74647
698	1.75615
697	1.76685
696	1.77843
695	1.79135
694	1.80504
693	1.81967
692	1.83455
691	1.84991
690	1.86496
689	1.87946
688	1.89294
687	1.90531
686	1.91576
685	1.92452
684	1.93111
683	1.93571
682	1.93763
681	1.93732
680	1.936
679	1.93384
678	1.93056
677	1.92675
676	1.92319
675	1.92024
674	1.91667
673	1.91294
672	1.90917
671	1.90551
670	1.90188
669	1.89802
668	1.89456
667	1.89112
666	1.8882
665	1.88596
664	1.88392
663	1.88245
662	1.88153
661	1.88127
660	1.88194
659	1.88276
658	1.884
657	1.88568
656	1.88809
655	1.89043
654	1.8928
653	1.89564
652	1.89828
651	1.90142
650	1.9043
649	1.90758
648	1.91092
647	1.91419
646	1.91771
645	1.92112
644	1.92446
643	1.92753
642	1.93032
641	1.93268
640	1.93478
639	1.93687
638	1.93795
637	1.93883
636	1.93941
635	1.93987
634	1.93957
633	1.93903
632	1.93852
631	1.93808
630	1.93716
629	1.93658
628	1.93561
627	1.93484
626	1.93381
625	1.9326
624	1.93123
623	1.93004
622	1.9284
621	1.92689
620	1.925
619	1.92322
618	1.92134
617	1.91928
616	1.91714
615	1.91483
614	1.91203
613	1.90961
612	1.90689
611	1.90442
610	1.90176
609	1.8993
608	1.89732
607	1.89517
606	1.89312
605	1.89076
604	1.88876
603	1.88692
602	1.88513
601	1.88311
600	1.88138
599	1.87962
598	1.87804
597	1.87647
596	1.87494
595	1.87313
594	1.8714
593	1.86955
592	1.8681
591	1.86641
590	1.86456
589	1.86289
588	1.86125
587	1.85967
586	1.85784
585	1.85599
584	1.85395
583	1.8521
582	1.85017
581	1.84836
580	1.84655
579	1.84485
578	1.84313
577	1.84153
576	1.83996
575	1.83824
574	1.8366
573	1.83528
572	1.83396
571	1.83269
570	1.83172
569	1.83091
568	1.83025
567	1.82967
566	1.82918
565	1.82918
564	1.82917
563	1.82939
562	1.82983
561	1.83038
560	1.83086
559	1.83143
558	1.8321
557	1.83278
556	1.83372
555	1.83484
554	1.83635
553	1.83782
552	1.83956
551	1.84134
550	1.84326
549	1.84507
548	1.84683
547	1.84883
546	1.85098
545	1.85332
544	1.85564
543	1.85817
542	1.86078
541	1.86396
540	1.86696
539	1.86979
538	1.87296
537	1.87666
536	1.88037
535	1.88381
534	1.88769
533	1.89199
532	1.89614
531	1.89996
530	1.90398
529	1.90826
528	1.91254
527	1.91648
526	1.92036
525	1.9244
524	1.92864
523	1.93282
522	1.9369
521	1.93781
520	1.94116
519	1.9452
518	1.94868
517	1.95263
516	1.95637
515	1.95978
514	1.9635
513	1.96674
512	1.97037
511	1.97387
510	1.97713
509	1.98089
508	1.9841
507	1.98738
506	1.99038
505	1.99342
504	1.99647
503	1.99926
502	2.00226
501	2.00524
500	2.00813
499	2.01102
498	2.01364
497	2.01627
496	2.01888
495	2.02099
494	2.02331
493	2.02546
492	2.02761
491	2.02942
490	2.03126
489	2.03308
488	2.03488
487	2.03624
486	2.03776
485	2.0395
484	2.04086
483	2.04255
482	2.0438
481	2.04519
480	2.04677
479	2.04799
478	2.04977
477	2.05145
476	2.05306
475	2.0549
474	2.05709
473	2.05922
472	2.06111
471	2.06325
470	2.06556
469	2.06774
468	2.07011
467	2.07297
466	2.07515
465	2.07771
464	2.08068
463	2.08411
462	2.08764
461	2.09109
460	2.09539
459	2.10002
458	2.105
457	2.11051
456	2.11696
455	2.12448
454	2.13232
453	2.14069
452	2.14974
451	2.1588
450	2.16808
449	2.1774
448	2.18669
447	2.19549
446	2.20298
445	2.20975
444	2.21577
443	2.22003
442	2.22314
441	2.22489
440	2.22627
439	2.22639
438	2.22571
437	2.22388
436	2.22225
435	2.22001
434	2.21818
433	2.21603
432	2.21426
431	2.2134
430	2.21265
429	2.21285
428	2.2129
427	2.21304
426	2.21355
425	2.21385
424	2.21352
423	2.21415
422	2.21388
421	2.20849
420	2.20861
419	2.208
418	2.20707
417	2.20639
416	2.20529
415	2.20506
414	2.20375
413	2.20256
412	2.20187
411	2.19991
410	2.19837
409	2.19644
408	2.19567
407	2.19421
406	2.19336
405	2.19341
404	2.19341
403	2.19384
402	2.19446
401	2.19587
400	2.19706
399	2.20008
398	2.20209
397	2.20506
396	2.20811
395	2.21026
394	2.21383
393	2.21643
392	2.21918
391	2.22175
390	2.22536
389	2.22959
388	2.23334
387	2.23634
386	2.24043
385	2.24395
384	2.2472
383	2.25128
382	2.25519
381	2.25668
380	2.30369

## Sheet: Nit-Day 2-full
800	1.47297
799	1.47364
798	1.47434
797	1.47526
796	1.47645
795	1.47733
794	1.4783
793	1.47944
792	1.48064
791	1.48138
790	1.48251
789	1.48376
788	1.48497
787	1.48588
786	1.48684
785	1.48795
784	1.4891
783	1.49016
782	1.491
781	1.49212
780	1.49327
779	1.49443
778	1.4956
777	1.49665
776	1.49771
775	1.49895
774	1.50009
773	1.50131
772	1.50244
771	1.50373
770	1.50501
769	1.50623
768	1.50753
767	1.50877
766	1.51
765	1.51106
764	1.51215
763	1.51321
762	1.51435
761	1.5155
760	1.51673
759	1.51801
758	1.51907
757	1.52031
756	1.52143
755	1.52282
754	1.52407
753	1.52527
752	1.52675
751	1.52817
750	1.52963
749	1.53103
748	1.53255
747	1.5341
746	1.53561
745	1.53702
744	1.53853
743	1.54007
742	1.54169
741	1.54303
740	1.54872
739	1.55031
738	1.55212
737	1.55374
736	1.55538
735	1.55705
734	1.55887
733	1.5607
732	1.56262
731	1.5646
730	1.5666
729	1.56878
728	1.57098
727	1.57316
726	1.57542
725	1.57791
724	1.58021
723	1.58275
722	1.58537
721	1.5881
720	1.59084
719	1.59358
718	1.5966
717	1.59963
716	1.6027
715	1.60598
714	1.60918
713	1.61261
712	1.61613
711	1.61978
710	1.62357
709	1.62774
708	1.63209
707	1.63672
706	1.64176
705	1.64709
704	1.65282
703	1.65908
702	1.66577
701	1.67335
700	1.68148
699	1.69067
698	1.70079
697	1.71202
696	1.72433
695	1.73815
694	1.75315
693	1.76926
692	1.78628
691	1.80422
690	1.8226
689	1.84072
688	1.85842
687	1.87526
686	1.89095
685	1.90464
684	1.9163
683	1.92555
682	1.9323
681	1.93576
680	1.93693
679	1.93609
678	1.93365
677	1.92982
676	1.92538
675	1.92066
674	1.91602
673	1.91126
672	1.9066
671	1.90152
670	1.89645
669	1.89126
668	1.88619
667	1.88091
666	1.87617
665	1.87195
664	1.86849
663	1.86532
662	1.86293
661	1.86159
660	1.86092
659	1.86069
658	1.86142
657	1.86229
656	1.86416
655	1.86619
654	1.86864
653	1.87156
652	1.8748
651	1.87826
650	1.88175
649	1.88537
648	1.88912
647	1.89325
646	1.89722
645	1.90114
644	1.90502
643	1.90895
642	1.91268
641	1.91599
640	1.91896
639	1.92147
638	1.9238
637	1.92557
636	1.92666
635	1.92723
634	1.92748
633	1.92721
632	1.92639
631	1.9254
630	1.92454
629	1.92338
628	1.92217
627	1.92082
626	1.91941
625	1.91829
624	1.91672
623	1.91494
622	1.9132
621	1.911
620	1.90903
619	1.90646
618	1.90387
617	1.90109
616	1.89833
615	1.89533
614	1.89221
613	1.889
612	1.88577
611	1.8824
610	1.87918
609	1.87578
608	1.87263
607	1.86932
606	1.86635
605	1.86349
604	1.86053
603	1.85775
602	1.85528
601	1.85281
600	1.85058
599	1.84821
598	1.84601
597	1.84397
596	1.84188
595	1.8397
594	1.83747
593	1.8352
592	1.83303
591	1.83075
590	1.82854
589	1.82611
588	1.82389
587	1.82158
586	1.8194
585	1.81688
584	1.81446
583	1.81201
582	1.80962
581	1.80707
580	1.80457
579	1.80218
578	1.79978
577	1.7974
576	1.79516
575	1.79289
574	1.79078
573	1.78856
572	1.78646
571	1.78453
570	1.78279
569	1.78126
568	1.77987
567	1.77873
566	1.77775
565	1.777
564	1.7766
563	1.77618
562	1.77603
561	1.77602
560	1.77615
559	1.77648
558	1.77677
557	1.77734
556	1.77812
555	1.77906
554	1.78026
553	1.78161
552	1.78295
551	1.78453
550	1.78619
549	1.78792
548	1.78969
547	1.79174
546	1.79401
545	1.79639
544	1.79861
543	1.80128
542	1.80406
541	1.80702
540	1.8099
539	1.81325
538	1.81689
537	1.82037
536	1.82424
535	1.8283
534	1.83261
533	1.83735
532	1.84207
531	1.84685
530	1.85175
529	1.85676
528	1.86178
527	1.86652
526	1.87113
525	1.87611
524	1.88102
523	1.88589
522	1.89087
521	1.89558
520	1.89965
519	1.90475
518	1.90975
517	1.91457
516	1.91942
515	1.92418
514	1.92875
513	1.93336
512	1.93778
511	1.94236
510	1.94725
509	1.9516
508	1.95598
507	1.9602
506	1.96457
505	1.9689
504	1.97286
503	1.97684
502	1.98089
501	1.98494
500	1.98887
499	1.99235
498	1.99565
497	1.99845
496	2.00145
495	2.00416
494	2.0069
493	2.00918
492	2.01168
491	2.01414
490	2.01633
489	2.01802
488	2.01995
487	2.02182
486	2.02332
485	2.0251
484	2.02692
483	2.02892
482	2.03092
481	2.03294
480	2.03495
479	2.03686
478	2.03904
477	2.0411
476	2.04336
475	2.04554
474	2.04826
473	2.05096
472	2.0535
471	2.05617
470	2.05909
469	2.06209
468	2.06488
467	2.06773
466	2.07104
465	2.07437
464	2.07769
463	2.08095
462	2.08478
461	2.08906
460	2.09347
459	2.09845
458	2.10461
457	2.11116
456	2.11885
455	2.12759
454	2.13761
453	2.14914
452	2.16068
451	2.17365
450	2.18807
449	2.20195
448	2.21603
447	2.22996
446	2.24306
445	2.25514
444	2.26597
443	2.27522
442	2.28296
441	2.28803
440	2.29124
439	2.29332
438	2.29296
437	2.29141
436	2.28939
435	2.28574
434	2.28252
433	2.27839
432	2.27489
431	2.27095
430	2.26811
429	2.26579
428	2.26443
427	2.26315
426	2.26353
425	2.2634
424	2.26328
423	2.26285
422	2.26319
421	2.26286
420	2.25758
419	2.25646
418	2.25626
417	2.25507
416	2.25343
415	2.25218
414	2.2491
413	2.24646
412	2.24336
411	2.23979
410	2.23693
409	2.23318
408	2.22968
407	2.22641
406	2.22373
405	2.22161
404	2.21907
403	2.21727
402	2.21706
401	2.21808
400	2.21802
399	2.21903
398	2.2214
397	2.22387
396	2.22588
395	2.22843
394	2.23148
393	2.23505
392	2.23928
391	2.24281
390	2.246
389	2.25019
388	2.25385
387	2.257
386	2.26016
385	2.26412
384	2.26806
383	2.27144
382	2.27515
381	2.27872
380	2.28286

## Sheet: Nit- Day 2- Zero
800	1.38135
799	1.38192
798	1.38245
797	1.38325
796	1.384
795	1.38495
794	1.38576
793	1.38677
792	1.38766
791	1.38851
790	1.38949
789	1.39026
788	1.39116
787	1.39196
786	1.39286
785	1.39362
784	1.39465
783	1.39565
782	1.39666
781	1.39756
780	1.39858
779	1.39968
778	1.40077
777	1.40184
776	1.40277
775	1.40407
774	1.40494
773	1.40597
772	1.40705
771	1.40797
770	1.40887
769	1.40989
768	1.41099
767	1.41226
766	1.41329
765	1.41414
764	1.41508
763	1.4161
762	1.41714
761	1.41807
760	1.41888
759	1.42003
758	1.42104
757	1.42225
756	1.42332
755	1.42441
754	1.42562
753	1.42683
752	1.42802
751	1.42916
750	1.43039
749	1.43162
748	1.43292
747	1.43409
746	1.43531
745	1.4366
744	1.43786
743	1.4391
742	1.44041
741	1.44171
740	1.44554
739	1.44709
738	1.44844
737	1.44981
736	1.4511
735	1.45241
734	1.45383
733	1.45537
732	1.45686
731	1.45849
730	1.46027
729	1.46208
728	1.46406
727	1.46593
726	1.46792
725	1.47
724	1.47202
723	1.47417
722	1.47624
721	1.47852
720	1.48076
719	1.48307
718	1.4856
717	1.48806
716	1.49061
715	1.49337
714	1.49619
713	1.49893
712	1.50205
711	1.50523
710	1.50853
709	1.51189
708	1.51557
707	1.51946
706	1.52352
705	1.52787
704	1.53276
703	1.53793
702	1.54363
701	1.54974
700	1.55663
699	1.56413
698	1.57224
697	1.58129
696	1.59118
695	1.60216
694	1.61406
693	1.62664
692	1.64017
691	1.6541
690	1.66846
689	1.68252
688	1.69593
687	1.70867
686	1.72031
685	1.73025
684	1.73855
683	1.74483
682	1.74964
681	1.75211
680	1.75255
679	1.75182
678	1.74995
677	1.74697
676	1.74361
675	1.73968
674	1.73612
673	1.73229
672	1.72839
671	1.72445
670	1.72047
669	1.71674
668	1.71307
667	1.70935
666	1.70586
665	1.70271
664	1.70025
663	1.69792
662	1.69625
661	1.69524
660	1.69495
659	1.69503
658	1.69583
657	1.6969
656	1.69842
655	1.7001
654	1.70199
653	1.70441
652	1.70707
651	1.70966
650	1.71242
649	1.71544
648	1.71841
647	1.72155
646	1.7246
645	1.72759
644	1.73076
643	1.73384
642	1.73676
641	1.73943
640	1.74165
639	1.74364
638	1.74552
637	1.74662
636	1.74739
635	1.74768
634	1.74784
633	1.74757
632	1.74686
631	1.74612
630	1.7452
629	1.74413
628	1.74306
627	1.74189
626	1.74071
625	1.7395
624	1.73821
623	1.73683
622	1.73525
621	1.73357
620	1.73169
619	1.72967
618	1.72756
617	1.72534
616	1.72306
615	1.7205
614	1.71786
613	1.71531
612	1.71278
611	1.71003
610	1.70745
609	1.70478
608	1.70228
607	1.69973
606	1.69733
605	1.69507
604	1.69272
603	1.69064
602	1.6886
601	1.68675
600	1.68495
599	1.68319
598	1.68139
597	1.67961
596	1.67789
595	1.67627
594	1.67447
593	1.67264
592	1.67088
591	1.66918
590	1.66749
589	1.66576
588	1.66399
587	1.66229
586	1.66059
585	1.65864
584	1.65681
583	1.65476
582	1.65285
581	1.65085
580	1.64912
579	1.64724
578	1.64531
577	1.64349
576	1.64168
575	1.64012
574	1.63832
573	1.6367
572	1.63518
571	1.63399
570	1.63281
569	1.6317
568	1.63075
567	1.63008
566	1.62946
565	1.62901
564	1.62862
563	1.62844
562	1.62851
561	1.6286
560	1.62899
559	1.62939
558	1.62983
557	1.63065
556	1.6314
555	1.63241
554	1.6335
553	1.63471
552	1.63614
551	1.63762
550	1.63915
549	1.64075
548	1.64254
547	1.64427
546	1.64621
545	1.64816
544	1.65035
543	1.65281
542	1.65544
541	1.65824
540	1.66117
539	1.6644
538	1.66779
537	1.67129
536	1.67492
535	1.67866
534	1.68274
533	1.68683
532	1.69117
531	1.69552
530	1.7
529	1.70453
528	1.70905
527	1.71355
526	1.71827
525	1.72284
524	1.72742
523	1.73219
522	1.73704
521	1.74155
520	1.74531
519	1.74975
518	1.75413
517	1.75825
516	1.76265
515	1.76691
514	1.77107
513	1.77513
512	1.7793
511	1.7835
510	1.78774
509	1.79175
508	1.79554
507	1.79942
506	1.80327
505	1.80689
504	1.81028
503	1.81368
502	1.81712
501	1.82032
500	1.82329
499	1.82631
498	1.82922
497	1.83191
496	1.8344
495	1.83681
494	1.839
493	1.84102
492	1.84307
491	1.84509
490	1.84688
489	1.84827
488	1.84979
487	1.85141
486	1.85269
485	1.85421
484	1.85568
483	1.85724
482	1.85886
481	1.86051
480	1.86225
479	1.86404
478	1.86563
477	1.86747
476	1.86936
475	1.87112
474	1.87306
473	1.87504
472	1.87694
471	1.87901
470	1.88116
469	1.88346
468	1.88559
467	1.88762
466	1.88985
465	1.8922
464	1.89427
463	1.8968
462	1.89939
461	1.90257
460	1.90572
459	1.90929
458	1.9137
457	1.91866
456	1.92409
455	1.93047
454	1.93783
453	1.94566
452	1.9543
451	1.96354
450	1.97307
449	1.98285
448	1.99288
447	2.00264
446	2.01161
445	2.02001
444	2.02761
443	2.03397
442	2.03913
441	2.04272
440	2.04511
439	2.04637
438	2.04617
437	2.0454
436	2.0434
435	2.04078
434	2.03828
433	2.03539
432	2.03245
431	2.02942
430	2.02699
429	2.02494
428	2.02336
427	2.02183
426	2.02093
425	2.02057
424	2.01978
423	2.01979
422	2.0195
421	2.01923
420	2.01562
419	2.01526
418	2.01438
417	2.013
416	2.0116
415	2.00953
414	2.00719
413	2.00446
412	2.00132
411	1.99896
410	1.9962
409	1.99274
408	1.98963
407	1.98696
406	1.98491
405	1.98259
404	1.98062
403	1.97948
402	1.97846
401	1.9783
400	1.97832
399	1.97863
398	1.97986
397	1.98101
396	1.98172
395	1.9834
394	1.9849
393	1.98698
392	1.98892
391	1.99078
390	1.99264
389	1.99528
388	1.99778
387	1.99994
386	2.00187
385	2.00453
384	2.00654
383	2.00923
382	2.0124
381	2.01464
380	2.01667

[truncated: 27 more sheets: Nit-Day 3- 0.3, Nit-Day 3-full, Nit- Day 3- Zero, Nit-Day 4- 0.3, Nit-Day 4-full, Nit- Day 4- Zero, Nit-Day 5-0.3, Nit-Day 5-Full, Nit-Day 5- Zero, Nit-Day 6-Full, Nit-Day 6-0.3, Nit-Day 6- Zero, Nit-Day 7-0.3, Nit-Day 7-Full, Nit-Day 7- Zero, Nit-Day 8-0.3, Nit-Day 8-Full, Nit-Day 8- Zero, Nit-Day 9-0.3, Nit-Day 9-Full …]
