# Supplementary material for: Lipids productivity of cyanobacterium Anabaena vaginicola in an internally illuminated photobioreactor using LED bar lights
Source: Sci Rep. 2024 Mar 21;14:6857. doi: 10.1038/s41598-024-54414-0 (PMC10957962; doi:10.1038/s41598-024-54414-0)
Supplement: Supplementary file 4 — Supplementary Information 4. [file 41598_2024_54414_MOESM4_ESM.xlsx]

## Sheet: Growth
							Aeration Curves
		Peak (nm)
Optimum- 120 ml/min Aeration	day	440	630	Biomass Density (g/l)
	0	1.34865	1.14272	0.56853
	1	1.52513	1.34208	0.660736
	2	1.80489	1.54144	0.782942
	3	2.20531	1.96216	0.980053
	4	2.62378	2.57681	1.23102
	5	3.07298	3.08695	1.3908
	6	3.54242	3.48392	1.56676
	7	3.9063	3.80287	1.69271
	8	4.23915	4.00176	1.81049
	9	4.43233	4.17892	1.85828
	10	4.59202	4.28268	1.90027
	11	4.63408	4.29395	1.91227
		µ	0.110272
	biomass productivity		210.87
		Peak (nm)
Partial- 40 ml/min Aeration (30% of Optimum)	day	440	630	Biomass Density (g/l)
	0	1.34865	1.14272	0.51853
	1	1.37493	1.21311	0.554184
	2	1.50449	1.28351	0.589838
	3	1.64302	1.39648	0.641364
	4	1.79659	1.52228	0.70367
	5	1.96986	1.66473	0.788341
	6	2.06835	1.74797	0.840168
	7	2.16684	1.8312	0.891995
	8	2.20772	1.86123	0.923904
	9	2.24083	1.88914	0.95598
	10	2.27825	1.92069	0.9772
	11	2.31389	1.95073	1.00801
		µ	0.060431
	biomass productivity		60.9153
		Peak (nm)
Zero- No Aeration (Only Mixing)	day	440	630	Biomass Density (g/l)
	0	1.34865	1.14272	0.51853
	1	1.35283	1.14673	0.525809
	2	1.35633	1.15074	0.533087
	3	1.36433	1.15822	0.539726
	4	1.36829	1.17721	0.556577
	5	1.38829	1.20828	0.584152
	6	1.40829	1.23849	0.61096
	7	1.43829	1.26869	0.637769
	8	1.46705	1.29407	0.65768
	9	1.48005	1.30676	0.671548
	10	1.49405	1.31982	0.683146
	11	1.50805	1.33289	0.694743
		µ	0.026595
	biomass productivity		18.4767

## Sheet: Spectro Results
Varibale: Injected Air Flow Rate
	Design of Experiment:
	Variable:		Injected Air Flow Rate
	Air flow		Condition1			Condition 2		Condition 3
	(ml / min)		120			40		0
			(High)			(Low)		(Zero)
	Light intensity (Lux):					5000 lx [defined as optimum content for Cyanobacteria growth]
	BG11 NaNO3 Content:					1/3 of Default amount (0.5 gr/lit) [defined as optimum content for Cyanobacteria growth]
	Test Duration (Days)			11
	آمده

## Sheet: Air-day 0-Baseline
800	7e-05
799	-0.00017
798	3e-05
797	0.00015
796	0.00022
795	0.00021
794	0.00013
793	0.00032
792	0.00045
791	0.00051
790	0.00028
789	0.00016
788	0.00013
787	7e-05
786	-0.00038
785	-0.00051
784	-0.00038
783	-0.00036
782	-0.00036
781	-0.0003
780	-0.00011
779	0.0001
778	0.00021
777	9e-05
776	-0.00015
775	-9e-05
774	5e-05
773	1e-05
772	-5e-05
771	0.00023
770	0.00042
769	0.00047
768	0.00036
767	0.00029
766	0.00042
765	0.00035
764	-0.00011
763	0
762	2e-05
761	0
760	0.00012
759	-6e-05
758	2e-05
757	-5e-05
756	0
755	-1e-05
754	0
753	-4e-05
752	0.0002
751	0.00032
750	0.00039
749	0.00024
748	0.00021
747	0.00013
746	3e-05
745	0
744	-0.00014
743	-9e-05
742	-0.00021
741	9e-05
740	-0.00018
739	-0.00034
738	-0.00027
737	-0.00024
736	-0.00017
735	-6e-05
734	0.00018
733	0.0002
732	0.00017
731	4e-05
730	5e-05
729	-0.0001
728	-0.0002
727	-0.00032
726	-0.00011
725	8e-05
724	0.00017
723	0.0002
722	8e-05
721	0.00019
720	0.00021
719	0.00026
718	0.00028
717	0.00032
716	0.00055
715	0.00049
714	0.00059
713	0.00045
712	0.00036
711	0.00024
710	0.00014
709	9e-05
708	-3e-05
707	-0.0002
706	-0.00033
705	-0.00023
704	-2e-05
703	-2e-05
702	3e-05
701	1e-05
700	7e-05
699	8e-05
698	9e-05
697	6e-05
696	0.00019
695	0.00028
694	0.00036
693	0.00045
692	0.00033
691	0.00034
690	0.00035
689	0.00028
688	0.00021
687	0.00018
686	0.00012
685	0.00018
684	0.00019
683	8e-05
682	-6e-05
681	-2e-05
680	-2e-05
679	0.00013
678	7e-05
677	0.00024
676	0.00043
675	0.00063
674	0.00079
673	0.00068
672	0.00083
671	0.0009
670	0.00081
669	0.00055
668	0.00057
667	0.00049
666	0.00021
665	-4e-05
664	0.00015
663	0.00022
662	0.00018
661	0.00017
660	0.00036
659	0.00031
658	0.00022
657	-0.00012
656	-7e-05
655	-0.0002
654	-0.00021
653	-8e-05
652	-9e-05
651	-4e-05
650	0
649	0
648	-0.00024
647	-0.00025
646	-0.00012
645	-0.00012
644	-0.00016
643	-9e-05
642	4e-05
641	0.00021
640	0.0003
639	0.00039
638	0.00031
637	0.00029
636	0.00034
635	8e-05
634	0.00012
633	6e-05
632	8e-05
631	0.00014
630	0.00014
629	0.00015
628	0.00035
627	0.00023
626	0.00027
625	0.00011
624	-2e-05
623	-6e-05
622	-0.00015
621	-0.00016
620	-0.0001
619	-0.00012
618	-2e-05
617	0.00021
616	0.00022
615	0.00018
614	0.00015
613	0.00021
612	0.00012
611	4e-05
610	0.00012
609	2e-05
608	2e-05
607	2e-05
606	4e-05
605	9e-05
604	0.00013
603	0.0002
602	0.00031
601	0.00018
600	0.00035
599	0.00021
598	0.00022
597	7e-05
596	-0.0001
595	-4e-05
594	-7e-05
593	-5e-05
592	8e-05
591	3e-05
590	0.0003
589	0.00032
588	0.00029
587	0.00047
586	0.00036
585	0.00024
584	0.00032
583	0.00045
582	0.00049
581	0.00056
580	0.00061
579	0.00069
578	0.00066
577	0.00059
576	0.00069
575	0.00064
574	0.00058
573	0.00063
572	0.00037
571	0.00045
570	0.00037
569	0.00025
568	0.00024
567	0.00021
566	0.00028
565	0.00034
564	0.00029
563	0.00029
562	0.00047
561	0.0005
560	0.00041
559	0.00037
558	0.00038
557	0.00046
556	0.00028
555	0.00024
554	0.00022
553	0.00017
552	0.00025
551	0.00046
550	0.00052
549	0.00047
548	0.00063
547	0.00061
546	0.00052
545	0.00044
544	0.0005
543	0.00055
542	0.00046
541	0.00034
540	0.00022
539	0.00021
538	0.00024
537	-0.00015
536	-0.00037
535	-0.0005
534	-0.00045
533	-0.00039
532	-0.00031
531	-0.00018
530	6e-05
529	0.00026
528	0.00029
527	0.00025
526	0.00016
525	0.00022
524	0.00019
523	-7e-05
522	-5e-05
521	-0.00018
520	0.00017
519	0.00016
518	0.00025
517	0.00037
516	0.00057
515	0.00055
514	0.00059
513	0.00045
512	0.00041
511	0.0004
510	0.00027
509	9e-05
508	-0.00013
507	0.00014
506	0.0002
505	0.00016
504	0.00022
503	0.00027
502	0.00029
501	0.00036
500	0.00018
499	0.00013
498	0.00021
497	-1e-05
496	0.0001
495	0.00032
494	8e-05
493	-0.0001
492	-0.00018
491	-3e-05
490	8e-05
489	-0.0001
488	-0.00023
487	-0.00011
486	-9e-05
485	-4e-05
484	-6e-05
483	-7e-05
482	4e-05
481	7e-05
480	0.00017
479	-0.00015
478	-0.00017
477	-0.00021
476	-0.00024
475	-0.00035
474	-0.00038
473	-0.00028
472	-0.00022
471	-2e-05
470	4e-05
469	9e-05
468	0.00018
467	0.0003
466	0.00041
465	0.00021
464	8e-05
463	4e-05
462	-5e-05
461	-6e-05
460	1e-05
459	-8e-05
458	0.00018
457	0.00027
456	0.00014
455	3e-05
454	-1e-05
453	-0.00014
452	-0.00013
451	-2e-05
450	0.00022
449	0.00037
448	0.00039
447	0.00055
446	0.00062
445	0.00055
444	0.00045
443	0.0004
442	0.00017
441	0.00013
440	-0.00015
439	-9e-05
438	-0.00018
437	-0.0003
436	-0.00031
435	-0.00026
434	-0.00011
433	-0.00044
432	-0.00044
431	-0.00046
430	-0.00023
429	-0.00012
428	-0.00022
427	-8e-05
426	0.00017
425	-2e-05
424	-0.00034
423	-0.00058
422	-0.00078
421	-0.00072
420	0.00045
419	0.00059
418	0.00074
417	0.00068
416	0.00012
415	0.00035
414	0.00015
413	0.00024
412	4e-05
411	5e-05
410	1e-05
409	0.00013
408	-0.00026
407	-6e-05
406	7e-05
405	0.00029
404	-0.00014
403	-0.00015
402	0.00018
401	-0.00013
400	0.00016
399	-0.0003
398	-0.00044
397	0.00011
396	0.00019
395	0.00029
394	0.00024
393	0.00017
392	0.00056
391	0.00025
390	0.00038
389	0.00024
388	-6e-05
387	0.00052
386	0.00044
385	0
384	-0.00021
383	-0.00061
382	-0.0009
381	-0.00086
380	-0.00057

## Sheet: Air-day 0-all
800	0.89668
799	0.89653
798	0.89672
797	0.89682
796	0.89715
795	0.8976
794	0.89812
793	0.89905
792	0.89965
791	0.89991
790	0.90047
789	0.90058
788	0.90129
787	0.90204
786	0.90254
785	0.90328
784	0.90443
783	0.90547
782	0.90655
781	0.90718
780	0.90861
779	0.9098
778	0.91095
777	0.91228
776	0.91323
775	0.91482
774	0.91587
773	0.91703
772	0.91801
771	0.91916
770	0.92089
769	0.92211
768	0.92326
767	0.92463
766	0.92581
765	0.92728
764	0.92787
763	0.92946
762	0.93098
761	0.93272
760	0.93469
759	0.93652
758	0.93841
757	0.94005
756	0.94151
755	0.9429
754	0.94424
753	0.945
752	0.9462
751	0.94761
750	0.94885
749	0.95029
748	0.95175
747	0.95304
746	0.95465
745	0.95633
744	0.95797
743	0.95974
742	0.9613
741	0.96331
740	0.96245
739	0.96337
738	0.96456
737	0.96612
736	0.96772
735	0.96897
734	0.97064
733	0.97209
732	0.97356
731	0.97462
730	0.97612
729	0.97787
728	0.97942
727	0.98083
726	0.98229
725	0.984
724	0.98557
723	0.98727
722	0.98878
721	0.99042
720	0.9921
719	0.9939
718	0.99524
717	0.99708
716	0.99896
715	1.0009
714	1.00313
713	1.00544
712	1.00804
711	1.01014
710	1.01299
709	1.01533
708	1.01753
707	1.02038
706	1.02269
705	1.02597
704	1.02911
703	1.03221
702	1.03591
701	1.03986
700	1.04388
699	1.04853
698	1.05364
697	1.05903
696	1.06494
695	1.07081
694	1.07744
693	1.08403
692	1.09064
691	1.09757
690	1.10434
689	1.1112
688	1.1175
687	1.1231
686	1.12788
685	1.13216
684	1.13508
683	1.1368
682	1.1371
681	1.13708
680	1.1362
679	1.13441
678	1.13222
677	1.12979
676	1.12725
675	1.12484
674	1.12227
673	1.11969
672	1.11815
671	1.11661
670	1.11506
669	1.11318
668	1.11189
667	1.11088
666	1.10957
665	1.10825
664	1.10766
663	1.10756
662	1.10777
661	1.10826
660	1.10945
659	1.11061
658	1.11185
657	1.11302
656	1.11492
655	1.11668
654	1.11859
653	1.12094
652	1.12311
651	1.12554
650	1.12782
649	1.13032
648	1.13273
647	1.13482
646	1.13721
645	1.13926
644	1.14121
643	1.1431
642	1.14462
641	1.14597
640	1.14675
639	1.14728
638	1.14783
637	1.1476
636	1.14729
635	1.14672
634	1.14628
633	1.14551
632	1.14461
631	1.14379
630	1.14272
629	1.14183
628	1.14068
627	1.13935
626	1.13828
625	1.13654
624	1.1349
623	1.13329
622	1.1316
621	1.1301
620	1.12824
619	1.12664
618	1.12525
617	1.12344
616	1.12175
615	1.11995
614	1.11806
613	1.11618
612	1.11431
611	1.11244
610	1.11046
609	1.10835
608	1.10669
607	1.10478
606	1.10299
605	1.10114
604	1.0993
603	1.09774
602	1.0963
601	1.09459
600	1.09307
599	1.09182
598	1.09076
597	1.08944
596	1.08807
595	1.08701
594	1.08537
593	1.0842
592	1.08307
591	1.08172
590	1.08051
589	1.07935
588	1.078
587	1.07653
586	1.07528
585	1.07368
584	1.07241
583	1.07086
582	1.06965
581	1.0686
580	1.0673
579	1.06638
578	1.06506
577	1.06386
576	1.06283
575	1.06192
574	1.06037
573	1.05939
572	1.0586
571	1.05753
570	1.05692
569	1.05633
568	1.05602
567	1.05572
566	1.05545
565	1.05523
564	1.05536
563	1.0553
562	1.0551
561	1.05528
560	1.05526
559	1.05554
558	1.05576
557	1.05616
556	1.05649
555	1.05678
554	1.0573
553	1.05786
552	1.05842
551	1.05946
550	1.06029
549	1.0611
548	1.06216
547	1.06332
546	1.06406
545	1.06506
544	1.06612
543	1.06739
542	1.06844
541	1.06962
540	1.07086
539	1.07223
538	1.074
537	1.07561
536	1.07756
535	1.07923
534	1.08153
533	1.08355
532	1.08539
531	1.0877
530	1.08997
529	1.09227
528	1.09443
527	1.09686
526	1.09938
525	1.10183
524	1.10406
523	1.10638
522	1.10872
521	1.1113
520	1.11003
519	1.11224
518	1.11455
517	1.11696
516	1.11958
515	1.12174
514	1.1241
513	1.12623
512	1.12797
511	1.13005
510	1.1321
509	1.13339
508	1.13532
507	1.13762
506	1.13965
505	1.14146
504	1.14334
503	1.14488
502	1.14655
501	1.14797
500	1.14914
499	1.15051
498	1.15196
497	1.15282
496	1.15356
495	1.15436
494	1.15474
493	1.15497
492	1.15514
491	1.15548
490	1.15581
489	1.15587
488	1.15612
487	1.15684
486	1.15726
485	1.15758
484	1.15777
483	1.15874
482	1.1593
481	1.15989
480	1.16094
479	1.16189
478	1.16312
477	1.16457
476	1.16531
475	1.16667
474	1.16795
473	1.16867
472	1.16971
471	1.17047
470	1.17152
469	1.17243
468	1.17363
467	1.17497
466	1.17602
465	1.17721
464	1.17832
463	1.17943
462	1.1808
461	1.18205
460	1.18392
459	1.18564
458	1.18784
457	1.19022
456	1.19296
455	1.19591
454	1.19947
453	1.20287
452	1.2069
451	1.21128
450	1.21609
449	1.22997
448	1.24451
447	1.25915
446	1.27344
445	1.28683
444	1.30065
443	1.31391
442	1.32679
441	1.33783
440	1.34865
439	1.33734
438	1.32527
437	1.31222
436	1.29933
435	1.28642
434	1.2738
433	1.26081
432	1.24886
431	1.23704
430	1.22603
429	1.22447
428	1.22276
427	1.22142
426	1.22087
425	1.21999
424	1.21875
423	1.21799
422	1.21734
421	1.21673
420	1.22272
419	1.22265
418	1.22214
417	1.22111
416	1.21921
415	1.21835
414	1.216
413	1.21301
412	1.21118
411	1.20974
410	1.20825
409	1.20615
408	1.20518
407	1.20423
406	1.20309
405	1.20157
404	1.20085
403	1.19997
402	1.19945
401	1.19839
400	1.19855
399	1.19779
398	1.19863
397	1.19917
396	1.19931
395	1.20032
394	1.2012
393	1.20184
392	1.20261
391	1.20332
390	1.2043
389	1.20532
388	1.20569
387	1.20709
386	1.20778
385	1.20786
384	1.20808
383	1.2078
382	1.20772
381	1.20758
380	1.20753

## Sheet: Air-Day 1-low
800	0.924619
799	0.924965
798	0.925793
797	0.926693
796	0.927667
795	0.928567
794	0.929731
793	0.931104
792	0.931946
791	0.932684
790	0.933748
789	0.934469
788	0.935691
787	0.936366
786	0.937278
785	0.938644
784	0.940094
783	0.941447
782	0.942629
781	0.943553
780	0.94538
779	0.946554
778	0.947588
777	0.948548
776	0.94949
775	0.950948
774	0.952006
773	0.952915
772	0.954355
771	0.955488
770	0.956978
769	0.958351
768	0.959592
767	0.960902
766	0.961909
765	0.963028
764	0.96386
763	0.965201
762	0.966465
761	0.967752
760	0.969353
759	0.970839
758	0.972318
757	0.973754
756	0.97483
755	0.976246
754	0.977278
753	0.978275
752	0.979429
751	0.980851
750	0.982454
749	0.983612
748	0.985196
747	0.986503
746	0.988042
745	0.989653
744	0.990998
743	0.992595
742	0.994179
741	0.997934
740	0.998067
739	0.999548
738	1.00083
737	1.00239
736	1.00384
735	1.00532
734	1.00716
733	1.00874
732	1.01016
731	1.01189
730	1.0137
729	1.01549
728	1.01703
727	1.01882
726	1.02066
725	1.0224
724	1.02419
723	1.02608
722	1.02803
721	1.02998
720	1.03198
719	1.0339
718	1.03596
717	1.03827
716	1.04035
715	1.04293
714	1.04525
713	1.04805
712	1.05097
711	1.05361
710	1.05672
709	1.0595
708	1.06243
707	1.06562
706	1.06871
705	1.07243
704	1.07632
703	1.08033
702	1.08502
701	1.09009
700	1.09532
699	1.10118
698	1.10754
697	1.11441
696	1.12184
695	1.12965
694	1.13807
693	1.14684
692	1.15573
691	1.16488
690	1.16847
689	1.17675
688	1.18495
687	1.19265
686	1.19883
685	1.20458
684	1.20843
683	1.21095
682	1.21193
681	1.21187
680	1.21084
679	1.20887
678	1.20628
677	1.2034
676	1.20018
675	1.19699
674	1.19366
673	1.19013
672	1.18742
671	1.18483
670	1.18201
669	1.1795
668	1.17726
667	1.1751
666	1.17302
665	1.17145
664	1.17032
663	1.1696
662	1.17153
661	1.173
660	1.17651
659	1.17722
658	1.17826
657	1.17958
656	1.18116
655	1.18304
654	1.18492
653	1.18726
652	1.18913
651	1.1914
650	1.19366
649	1.19606
648	1.19863
647	1.20104
646	1.20371
645	1.20616
644	1.20849
643	1.21067
642	1.21228
641	1.21395
640	1.21504
639	1.21594
638	1.21681
637	1.21709
636	1.21702
635	1.21679
634	1.21651
633	1.21588
632	1.21513
631	1.21416
630	1.21311
629	1.21225
628	1.21094
627	1.20966
626	1.2085
625	1.20668
624	1.20522
623	1.20344
622	1.20195
621	1.20026
620	1.19829
619	1.19659
618	1.195
617	1.19312
616	1.1913
615	1.18911
614	1.18721
613	1.18496
612	1.18274
611	1.18075
610	1.17842
609	1.17585
608	1.17399
607	1.17197
606	1.17018
605	1.16836
604	1.1666
603	1.165
602	1.16353
601	1.16193
600	1.16048
599	1.15904
598	1.15772
597	1.15638
596	1.15524
595	1.1542
594	1.1527
593	1.15166
592	1.15056
591	1.14944
590	1.14822
589	1.14669
588	1.14535
587	1.14392
586	1.14241
585	1.1409
584	1.13957
583	1.13846
582	1.13739
581	1.13613
580	1.13497
579	1.13406
578	1.13274
577	1.1314
576	1.13029
575	1.12933
574	1.12798
573	1.12708
572	1.12643
571	1.12571
570	1.12517
569	1.12478
568	1.12458
567	1.12436
566	1.12436
565	1.12429
564	1.12454
563	1.1247
562	1.12465
561	1.12514
560	1.12532
559	1.12561
558	1.12598
557	1.12659
556	1.12716
555	1.12765
554	1.1283
553	1.12916
552	1.13015
551	1.13108
550	1.13219
549	1.13309
548	1.13437
547	1.13579
546	1.13703
545	1.13855
544	1.13995
543	1.14167
542	1.14347
541	1.14513
540	1.14679
539	1.14895
538	1.15113
537	1.15358
536	1.15596
535	1.15856
534	1.16144
533	1.16423
532	1.16678
531	1.16976
530	1.17259
529	1.17539
528	1.17802
527	1.18122
526	1.18416
525	1.18724
524	1.1901
523	1.19311
522	1.1959
521	1.19427
520	1.19521
519	1.19779
518	1.20011
517	1.20285
516	1.20557
515	1.2078
514	1.21009
513	1.21242
512	1.21454
511	1.21686
510	1.21903
509	1.22112
508	1.22364
507	1.22599
506	1.22826
505	1.23046
504	1.23262
503	1.23446
502	1.23641
501	1.23813
500	1.23963
499	1.24158
498	1.24316
497	1.24482
496	1.24617
495	1.24722
494	1.24832
493	1.24895
492	1.24982
491	1.25055
490	1.25117
489	1.25191
488	1.25259
487	1.2535
486	1.25426
485	1.255
484	1.25553
483	1.25662
482	1.2572
481	1.25832
480	1.25917
479	1.26007
478	1.26119
477	1.26261
476	1.26345
475	1.26453
474	1.26568
473	1.26677
472	1.26797
471	1.26897
470	1.27035
469	1.27154
468	1.27311
467	1.27454
466	1.27598
465	1.27755
464	1.27936
463	1.28101
462	1.28328
461	1.28528
460	1.28772
459	1.29035
458	1.29302
457	1.2964
456	1.30026
455	1.30469
454	1.30985
453	1.31534
452	1.32126
451	1.32798
450	1.33459
449	1.34091
448	1.34708
447	1.35333
446	1.35868
445	1.36326
444	1.36766
443	1.37102
442	1.37342
441	1.37466
440	1.37493
439	1.37435
438	1.37251
437	1.37008
436	1.36718
435	1.36416
434	1.36111
433	1.35806
432	1.35558
431	1.35299
430	1.35111
429	1.34877
428	1.34686
427	1.3458
426	1.34487
425	1.34393
424	1.34302
423	1.3424
422	1.34219
421	1.34577
420	1.34795
419	1.34792
418	1.34669
417	1.34485
416	1.34321
415	1.34127
414	1.33828
413	1.33404
412	1.33112
411	1.32926
410	1.32737
409	1.32413
408	1.32192
407	1.32033
406	1.31887
405	1.31658
404	1.31538
403	1.31439
402	1.31445
401	1.31351
400	1.31424
399	1.31427
398	1.31572
397	1.3163
396	1.31651
395	1.3167
394	1.31694
393	1.31785
392	1.31849
391	1.31846
390	1.31955
389	1.31999
388	1.32125
387	1.32292
386	1.32369
385	1.32422
384	1.32441
383	1.32412
382	1.3246
381	1.32535
380	1.32522

## Sheet: Air-Day 1- high
800	1.01953
799	1.0198
798	1.0204
797	1.02133
796	1.02252
795	1.02371
794	1.02478
793	1.02633
792	1.02772
791	1.0285
790	1.02951
789	1.03051
788	1.03166
787	1.03307
786	1.03368
785	1.03485
784	1.03662
783	1.03819
782	1.03973
781	1.04082
780	1.04226
779	1.04419
778	1.04546
777	1.04668
776	1.04751
775	1.04886
774	1.05018
773	1.0514
772	1.05228
771	1.054
770	1.05553
769	1.05689
768	1.05838
767	1.05987
766	1.06121
765	1.06245
764	1.0632
763	1.06464
762	1.06605
761	1.06753
760	1.06902
759	1.07067
758	1.0723
757	1.07376
756	1.07523
755	1.07634
754	1.07788
753	1.07869
752	1.08003
751	1.0814
750	1.08288
749	1.08478
748	1.08604
747	1.0877
746	1.0893
745	1.09102
744	1.09277
743	1.09429
742	1.09592
741	1.09789
740	1.10076
739	1.1019
738	1.10372
737	1.10532
736	1.10706
735	1.10846
734	1.11032
733	1.11225
732	1.11401
731	1.11537
730	1.11756
729	1.11971
728	1.12158
727	1.12321
726	1.12522
725	1.12742
724	1.12927
723	1.13132
722	1.13333
721	1.13558
720	1.13778
719	1.14007
718	1.14196
717	1.14454
716	1.14716
715	1.14949
714	1.15254
713	1.15515
712	1.15841
711	1.16141
710	1.16474
709	1.16794
708	1.17097
707	1.17459
706	1.17786
705	1.18182
704	1.18589
703	1.19023
702	1.19503
701	1.2004
700	1.20613
699	1.21232
698	1.21911
697	1.22637
696	1.23435
695	1.24266
694	1.25181
693	1.26123
692	1.2711
691	1.28127
690	1.29149
689	1.29516
688	1.30414
687	1.31299
686	1.32126
685	1.32794
684	1.33374
683	1.33747
682	1.33961
681	1.3406
680	1.3401
679	1.33849
678	1.3361
677	1.3331
676	1.32983
675	1.32628
674	1.32261
673	1.31888
672	1.31542
671	1.31232
670	1.30937
669	1.30596
668	1.30344
667	1.30102
666	1.29837
665	1.29601
664	1.29462
663	1.29357
662	1.29287
661	1.2953
660	1.29737
659	1.30145
658	1.30222
657	1.30332
656	1.30515
655	1.30678
654	1.30894
653	1.31122
652	1.31371
651	1.31586
650	1.31827
649	1.32086
648	1.32344
647	1.32613
646	1.32896
645	1.33176
644	1.33445
643	1.33701
642	1.33925
641	1.34095
640	1.34253
639	1.34363
638	1.34468
637	1.34528
636	1.34559
635	1.34541
634	1.34525
633	1.3448
632	1.34405
631	1.34329
630	1.34208
629	1.34102
628	1.33994
627	1.3384
626	1.33712
625	1.3355
624	1.33354
623	1.33197
622	1.32995
621	1.32843
620	1.32637
619	1.32432
618	1.32255
617	1.32057
616	1.31855
615	1.31648
614	1.31399
613	1.3119
612	1.3094
611	1.30692
610	1.30467
609	1.302
608	1.29935
607	1.29716
606	1.295
605	1.29299
604	1.291
603	1.28921
602	1.2875
601	1.28574
600	1.2841
599	1.28265
598	1.28114
597	1.27953
596	1.27803
595	1.27694
594	1.27552
593	1.27412
592	1.273
591	1.2717
590	1.27055
589	1.26924
588	1.26742
587	1.26589
586	1.26443
585	1.26256
584	1.26107
583	1.25947
582	1.25846
581	1.25738
580	1.25584
579	1.25478
578	1.25357
577	1.25218
576	1.25078
575	1.2496
574	1.24823
573	1.24704
572	1.24616
571	1.24533
570	1.2448
569	1.24422
568	1.24395
567	1.24374
566	1.24352
565	1.24357
564	1.24369
563	1.24388
562	1.24402
561	1.24416
560	1.24464
559	1.24499
558	1.24528
557	1.2458
556	1.24646
555	1.24709
554	1.24776
553	1.2485
552	1.24948
551	1.25086
550	1.25177
549	1.253
548	1.25413
547	1.25561
546	1.25699
545	1.25853
544	1.26028
543	1.26197
542	1.2638
541	1.26592
540	1.26781
539	1.26974
538	1.2724
537	1.27476
536	1.27771
535	1.28023
534	1.2835
533	1.28659
532	1.28964
531	1.29275
530	1.29608
529	1.29926
528	1.30232
527	1.30539
526	1.30904
525	1.31228
524	1.31563
523	1.31887
522	1.32226
521	1.3255
520	1.32136
519	1.32435
518	1.32728
517	1.32988
516	1.33303
515	1.33581
514	1.33837
513	1.34076
512	1.34315
511	1.3457
510	1.34825
509	1.35026
508	1.35298
507	1.35598
506	1.35844
505	1.36085
504	1.36335
503	1.36557
502	1.3677
501	1.36974
500	1.37155
499	1.37332
498	1.37556
497	1.37703
496	1.37887
495	1.38045
494	1.38142
493	1.38263
492	1.38333
491	1.38444
490	1.38528
489	1.38585
488	1.38682
487	1.38786
486	1.38873
485	1.38955
484	1.39033
483	1.39134
482	1.39236
481	1.393
480	1.39452
479	1.39538
478	1.39651
477	1.39785
476	1.39905
475	1.4003
474	1.40141
473	1.40239
472	1.40377
471	1.40497
470	1.40624
469	1.40773
468	1.40921
467	1.41105
466	1.41248
465	1.41417
464	1.41589
463	1.41795
462	1.41995
461	1.42248
460	1.42507
459	1.42773
458	1.43095
457	1.43404
456	1.43803
455	1.44249
454	1.44782
453	1.45357
452	1.46014
451	1.46701
450	1.47485
449	1.48196
448	1.48938
447	1.4963
446	1.5031
445	1.5086
444	1.51394
443	1.51855
442	1.52208
441	1.52382
440	1.52513
439	1.52509
438	1.52406
437	1.52147
436	1.51882
435	1.51551
434	1.51221
433	1.50855
432	1.50562
431	1.50284
430	1.50028
429	1.49795
428	1.49523
427	1.49329
426	1.49254
425	1.49132
424	1.4901
423	1.48936
422	1.48876
421	1.48859
420	1.49625
419	1.49524
418	1.49498
417	1.49329
416	1.49077
415	1.4895
414	1.48652
413	1.48284
412	1.47863
411	1.47551
410	1.47339
409	1.47097
408	1.46786
407	1.46531
406	1.4634
405	1.46158
404	1.45938
403	1.45793
402	1.45701
401	1.45686
400	1.45645
399	1.45686
398	1.45777
397	1.45927
396	1.45971
395	1.46039
394	1.46045
393	1.46053
392	1.46162
391	1.46229
390	1.4623
389	1.46354
388	1.46365
387	1.46563
386	1.46714
385	1.46769
384	1.46839
383	1.46835
382	1.46812
381	1.46868
380	1.46964

## Sheet: Air-Day 1-zero
800	0.901234
799	0.901326
798	0.901648
797	0.901961
796	0.902595
795	0.903123
794	0.903515
793	0.904262
792	0.904618
791	0.905106
790	0.905765
789	0.906073
788	0.906801
787	0.907757
786	0.908532
785	0.909448
784	0.910341
783	0.911583
782	0.912724
781	0.91362
780	0.915006
779	0.916081
778	0.917459
777	0.918654
776	0.919715
775	0.921005
774	0.922111
773	0.923564
772	0.924671
771	0.925826
770	0.927383
769	0.928589
768	0.929906
767	0.930889
766	0.932282
765	0.933785
764	0.934959
763	0.936748
762	0.938433
761	0.940257
760	0.94207
759	0.943723
758	0.945369
757	0.946866
756	0.94798
755	0.949281
754	0.950663
753	0.951669
752	0.952996
751	0.954439
750	0.95571
749	0.957243
748	0.958822
747	0.960295
746	0.961994
745	0.963622
744	0.965457
743	0.965907
742	0.967152
741	0.968758
740	0.969116
739	0.970384
738	0.97161
737	0.973233
736	0.974765
735	0.976133
734	0.977503
733	0.978986
732	0.980604
731	0.981917
730	0.983379
729	0.984991
728	0.98663
727	0.988128
726	0.989716
725	0.991334
724	0.992947
723	0.994646
722	0.996309
721	0.997806
720	0.999575
719	1.00142
718	1.00307
717	1.00512
716	1.00723
715	1.00951
714	1.01169
713	1.01428
712	1.01676
711	1.01892
710	1.02179
709	1.02412
708	1.02688
707	1.02989
706	1.03261
705	1.03612
704	1.03968
703	1.04326
702	1.04746
701	1.05202
700	1.05675
699	1.06206
698	1.06758
697	1.07362
696	1.07991
695	1.08618
694	1.09299
693	1.09971
692	1.10648
691	1.11312
690	1.11934
689	1.12518
688	1.13049
687	1.13477
686	1.13802
685	1.14032
684	1.14177
683	1.14218
682	1.14143
681	1.14031
680	1.13864
679	1.13647
678	1.13415
677	1.13164
676	1.12907
675	1.12709
674	1.12502
673	1.12295
672	1.12123
671	1.11981
670	1.11852
669	1.11692
668	1.11561
667	1.11481
666	1.1141
665	1.11355
664	1.1135
663	1.11405
662	1.11474
661	1.11561
660	1.1168
659	1.11834
658	1.11985
657	1.1214
656	1.12353
655	1.12551
654	1.12769
653	1.13002
652	1.13237
651	1.1348
650	1.13699
649	1.13945
648	1.14169
647	1.14372
646	1.14587
645	1.14766
644	1.14932
643	1.15066
642	1.15169
641	1.15264
640	1.15291
639	1.15302
638	1.15301
637	1.15267
636	1.15213
635	1.15139
634	1.15075
633	1.14983
632	1.14893
631	1.14794
630	1.14673
629	1.14575
628	1.14429
627	1.1428
626	1.14145
625	1.13973
624	1.13815
623	1.13641
622	1.13475
621	1.1333
620	1.13146
619	1.1298
618	1.1282
617	1.12634
616	1.12455
615	1.1227
614	1.12081
613	1.11887
612	1.11687
611	1.1151
610	1.11314
609	1.11118
608	1.10942
607	1.10754
606	1.10585
605	1.1042
604	1.10242
603	1.10087
602	1.09952
601	1.09813
600	1.0967
599	1.09539
598	1.09432
597	1.09283
596	1.09156
595	1.09046
594	1.08895
593	1.08776
592	1.08661
591	1.08525
590	1.0839
589	1.08269
588	1.08121
587	1.07983
586	1.07842
585	1.07701
584	1.07585
583	1.07442
582	1.07335
581	1.07216
580	1.0709
579	1.06992
578	1.0688
577	1.06742
576	1.06641
575	1.06555
574	1.06424
573	1.06344
572	1.06275
571	1.06206
570	1.0616
569	1.06117
568	1.0609
567	1.06082
566	1.06065
565	1.06044
564	1.0606
563	1.06056
562	1.0606
561	1.0608
560	1.06099
559	1.0613
558	1.06155
557	1.06202
556	1.06246
555	1.06289
554	1.06368
553	1.06438
552	1.06507
551	1.06612
550	1.06712
549	1.0679
548	1.06894
547	1.07005
546	1.07106
545	1.07209
544	1.07322
543	1.07448
542	1.0757
541	1.07718
540	1.07861
539	1.08028
538	1.08201
537	1.08398
536	1.08597
535	1.08774
534	1.09005
533	1.09221
532	1.09429
531	1.09654
530	1.0989
529	1.10132
528	1.10364
527	1.10598
526	1.10841
525	1.11082
524	1.11324
523	1.11376
522	1.11604
521	1.1185
520	1.11908
519	1.12151
518	1.12375
517	1.12615
516	1.12854
515	1.13049
514	1.13273
513	1.13483
512	1.13635
511	1.13836
510	1.14055
509	1.14222
508	1.1441
507	1.1462
506	1.14799
505	1.14974
504	1.15139
503	1.15276
502	1.15428
501	1.15572
500	1.15674
499	1.1578
498	1.15893
497	1.15955
496	1.16004
495	1.16053
494	1.16089
493	1.16117
492	1.16128
491	1.16158
490	1.16211
489	1.16235
488	1.16264
487	1.16309
486	1.16379
485	1.16424
484	1.16463
483	1.16564
482	1.1664
481	1.16732
480	1.16858
479	1.16943
478	1.17073
477	1.1721
476	1.17283
475	1.17404
474	1.17506
473	1.17595
472	1.17693
471	1.17792
470	1.17912
469	1.18011
468	1.18131
467	1.18254
466	1.18362
465	1.18491
464	1.1861
463	1.18759
462	1.18915
461	1.19088
460	1.19302
459	1.19526
458	1.19785
457	1.20084
456	1.20393
455	1.20744
454	1.21143
453	1.21556
452	1.21966
451	1.22418
450	1.2289
449	1.23109
448	1.24497
447	1.25951
446	1.27415
445	1.28844
444	1.30183
443	1.31565
442	1.32891
441	1.34179
440	1.35283
439	1.36365
438	1.35234
437	1.34027
436	1.32722
435	1.31433
434	1.30142
433	1.2888
432	1.27581
431	1.26386
430	1.22983
429	1.22877
428	1.22747
427	1.22618
426	1.22552
425	1.22475
424	1.22382
423	1.22647
422	1.22611
421	1.22555
420	1.22802
419	1.22703
418	1.22634
417	1.22463
416	1.22218
415	1.22082
414	1.21892
413	1.21667
412	1.2147
411	1.21349
410	1.21226
409	1.21064
408	1.20938
407	1.20854
406	1.20753
405	1.20651
404	1.20561
403	1.20525
402	1.20461
401	1.2045
400	1.20486
399	1.20455
398	1.20548
397	1.20619
396	1.20658
395	1.20748
394	1.20828
393	1.20909
392	1.20999
391	1.21053
390	1.21173
389	1.21259
388	1.21281
387	1.21363
386	1.21383
385	1.21383
384	1.21387
383	1.2137
382	1.21419
381	1.21435
380	1.21455

## Sheet: Air-Day 2-low
800	0.952558
799	0.9534
798	0.954867
797	0.956567
796	0.958183
795	0.959533
794	0.961342
793	0.963158
792	0.964242
791	0.965458
790	0.967025
789	0.968358
788	0.970092
787	0.970692
786	0.972017
785	0.974008
784	0.975758
783	0.977425
782	0.978708
781	0.979925
780	0.98215
779	0.983308
778	0.984225
777	0.984817
776	0.98575
775	0.987075
774	0.988142
773	0.9888
772	0.9907
771	0.991817
770	0.993067
769	0.994592
768	0.995925
767	0.997175
766	0.998008
765	0.998775
764	0.99985
763	1.00094
762	1.00195
761	1.00278
760	1.00402
759	1.00516
758	1.00623
757	1.00746
756	1.00815
755	1.00959
754	1.01032
753	1.01155
752	1.01266
751	1.01409
750	1.01606
749	1.01693
748	1.01864
747	1.01997
746	1.02143
745	1.02298
744	1.02403
743	1.02545
742	1.02706
741	1.03256
740	1.03368
739	1.03573
738	1.03711
737	1.03866
736	1.03996
735	1.04167
734	1.04368
733	1.04538
732	1.04676
731	1.04916
730	1.05128
729	1.05312
728	1.05465
727	1.0568
726	1.05902
725	1.06081
724	1.06281
723	1.06489
722	1.06728
721	1.06955
720	1.07187
719	1.07391
718	1.07668
717	1.07947
716	1.08173
715	1.08497
714	1.08738
713	1.09065
712	1.09391
711	1.09708
710	1.10046
709	1.10367
708	1.10733
707	1.11086
706	1.11473
705	1.11889
704	1.12353
703	1.12846
702	1.13413
701	1.14033
700	1.14675
699	1.15383
698	1.16143
697	1.1698
696	1.17875
695	1.18848
694	1.19869
693	1.20964
692	1.22082
691	1.23219
690	1.2326
689	1.24231
688	1.25241
687	1.2622
686	1.26977
685	1.27699
684	1.28178
683	1.28509
682	1.28677
681	1.28666
680	1.28547
679	1.28332
678	1.28034
677	1.277
676	1.27311
675	1.26913
674	1.26506
673	1.26057
672	1.25669
671	1.25306
670	1.24895
669	1.24582
668	1.24263
667	1.23931
666	1.23648
665	1.23465
664	1.23299
663	1.23164
662	1.23529
661	1.23774
660	1.24357
659	1.24383
658	1.24468
657	1.24615
656	1.2474
655	1.24941
654	1.25126
653	1.25358
652	1.25515
651	1.25726
650	1.25951
649	1.2618
648	1.26453
647	1.26725
646	1.27022
645	1.27307
644	1.27577
643	1.27823
642	1.27994
641	1.28193
640	1.28333
639	1.2846
638	1.2858
637	1.28658
636	1.28675
635	1.28685
634	1.28674
633	1.28625
632	1.28565
631	1.28453
630	1.28351
629	1.28267
628	1.2812
627	1.27997
626	1.27872
625	1.27683
624	1.27554
623	1.27359
622	1.2723
621	1.27042
620	1.26834
619	1.26653
618	1.26475
617	1.2628
616	1.26084
615	1.25827
614	1.25636
613	1.25374
612	1.25117
611	1.24907
610	1.24638
609	1.24334
608	1.24128
607	1.23917
606	1.23738
605	1.23558
604	1.23391
603	1.23225
602	1.23075
601	1.22928
600	1.2279
599	1.22627
598	1.22468
597	1.22332
596	1.2224
595	1.22139
594	1.22003
593	1.21912
592	1.21806
591	1.21717
590	1.21593
589	1.21403
588	1.21271
587	1.21132
586	1.20953
585	1.20812
584	1.20673
583	1.20607
582	1.20513
581	1.20366
580	1.20265
579	1.20173
578	1.20043
577	1.19894
576	1.19774
575	1.19675
574	1.19558
573	1.19477
572	1.19427
571	1.19389
570	1.19342
569	1.19322
568	1.19313
567	1.19299
566	1.19327
565	1.19335
564	1.19372
563	1.19411
562	1.1942
561	1.19501
560	1.19538
559	1.19568
558	1.19621
557	1.19703
556	1.19783
555	1.19852
554	1.19929
553	1.20046
552	1.20188
551	1.20271
550	1.20409
549	1.20508
548	1.20658
547	1.20826
546	1.21
545	1.21203
544	1.21378
543	1.21596
542	1.21851
541	1.22064
540	1.22272
539	1.22567
538	1.22827
537	1.23155
536	1.23437
535	1.23788
534	1.24135
533	1.2449
532	1.24817
531	1.25182
530	1.25521
529	1.25851
528	1.26161
527	1.26558
526	1.26894
525	1.27266
524	1.27614
523	1.27983
522	1.28307
521	1.27723
520	1.28038
519	1.28335
518	1.28568
517	1.28873
516	1.29156
515	1.29387
514	1.29608
513	1.29862
512	1.30112
511	1.30367
510	1.30595
509	1.30886
508	1.31196
507	1.31436
506	1.31688
505	1.31946
504	1.32189
503	1.32404
502	1.32627
501	1.3283
500	1.33012
499	1.33264
498	1.33437
497	1.33682
496	1.33878
495	1.34008
494	1.34191
493	1.34293
492	1.34451
491	1.34562
490	1.34653
489	1.34794
488	1.34907
487	1.35017
486	1.35126
485	1.35242
484	1.35328
483	1.35451
482	1.35509
481	1.35675
480	1.35739
479	1.35826
478	1.35927
477	1.36066
476	1.3616
475	1.36238
474	1.36342
473	1.36487
472	1.36623
471	1.36747
470	1.36918
469	1.37065
468	1.3726
467	1.37412
466	1.37594
465	1.37789
464	1.38039
463	1.38258
462	1.38577
461	1.38852
460	1.39152
459	1.39506
458	1.39821
457	1.40258
456	1.40756
455	1.41348
454	1.42023
453	1.42782
452	1.43562
451	1.44468
450	1.45308
449	1.46161
448	1.46932
447	1.47725
446	1.48387
445	1.48995
444	1.49538
443	1.49942
442	1.50199
441	1.50408
440	1.50449
439	1.50391
438	1.50159
437	1.49913
436	1.49569
435	1.49214
434	1.48838
433	1.48509
432	1.48204
431	1.47877
430	1.47618
429	1.47308
428	1.47097
427	1.47018
426	1.46888
425	1.46788
424	1.46728
423	1.46682
422	1.46704
421	1.47482
420	1.47318
419	1.47318
418	1.47123
417	1.4686
416	1.46722
415	1.46419
414	1.46055
413	1.45507
412	1.45107
411	1.44877
410	1.44649
409	1.44212
408	1.43866
407	1.43643
406	1.43465
405	1.4316
404	1.42992
403	1.42882
402	1.42944
401	1.42863
400	1.42993
399	1.43076
398	1.43281
397	1.43343
396	1.43371
395	1.43308
394	1.43267
393	1.43385
392	1.43437
391	1.43359
390	1.43481
389	1.43467
388	1.43681
387	1.43874
386	1.43961
385	1.44058
384	1.44074
383	1.44044
382	1.44148
381	1.44312
380	1.44291

## Sheet: Air-Day 2- high
800	1.14238
799	1.14307
798	1.14408
797	1.14584
796	1.14788
795	1.14982
794	1.15144
793	1.15361
792	1.15579
791	1.15709
790	1.15855
789	1.16043
788	1.16203
787	1.16411
786	1.16483
785	1.16642
784	1.16881
783	1.17091
782	1.17291
781	1.17445
780	1.17591
779	1.17858
778	1.17997
777	1.18107
776	1.18178
775	1.1829
774	1.18449
773	1.18577
772	1.18656
771	1.18884
770	1.19018
769	1.19168
768	1.19351
767	1.19511
766	1.19661
765	1.19761
764	1.19853
763	1.19982
762	1.20113
761	1.20234
760	1.20334
759	1.20482
758	1.20619
757	1.20747
756	1.20895
755	1.20978
754	1.21151
753	1.21238
752	1.21386
751	1.21519
750	1.21691
749	1.21927
748	1.22032
747	1.22237
746	1.22396
745	1.22572
744	1.22757
743	1.22883
742	1.23054
741	1.23247
740	1.23907
739	1.24042
738	1.24287
737	1.24453
736	1.24639
735	1.24795
734	1.25
733	1.25242
732	1.25446
731	1.25611
730	1.25899
729	1.26154
728	1.26374
727	1.26558
726	1.26816
725	1.27083
724	1.27297
723	1.27537
722	1.27787
721	1.28074
720	1.28346
719	1.28624
718	1.28869
717	1.29201
716	1.29536
715	1.29808
714	1.30196
713	1.30485
712	1.30878
711	1.31269
710	1.31649
709	1.32055
708	1.3244
707	1.3288
706	1.33303
705	1.33768
704	1.34267
703	1.34824
702	1.35415
701	1.36095
700	1.36839
699	1.3761
698	1.38459
697	1.39372
696	1.40376
695	1.4145
694	1.42618
693	1.43843
692	1.45157
691	1.46498
690	1.47863
689	1.47912
688	1.49077
687	1.50289
686	1.51464
685	1.52373
684	1.53239
683	1.53813
682	1.54211
681	1.54412
680	1.54399
679	1.54257
678	1.53998
677	1.53641
676	1.5324
675	1.52773
674	1.52296
673	1.51807
672	1.51268
671	1.50803
670	1.50367
669	1.49874
668	1.49499
667	1.49116
666	1.48718
665	1.48377
664	1.48157
663	1.47958
662	1.47797
661	1.48235
660	1.48529
659	1.49229
658	1.4926
657	1.49361
656	1.49538
655	1.49688
654	1.49929
653	1.50151
652	1.5043
651	1.50618
650	1.50871
649	1.51141
648	1.51416
647	1.51744
646	1.5207
645	1.52426
644	1.52768
643	1.53092
642	1.53388
641	1.53593
640	1.53832
639	1.53999
638	1.54152
637	1.54296
636	1.5439
635	1.5441
634	1.54422
633	1.54409
632	1.5435
631	1.54278
630	1.54144
629	1.54021
628	1.5392
627	1.53744
626	1.53596
625	1.53446
624	1.53219
623	1.53065
622	1.52831
621	1.52676
620	1.5245
619	1.52201
618	1.51984
617	1.5177
616	1.51536
615	1.51301
614	1.50992
613	1.50763
612	1.50449
611	1.5014
610	1.49888
609	1.49566
608	1.49201
607	1.48954
606	1.487
605	1.48485
604	1.48269
603	1.48069
602	1.4787
601	1.4769
600	1.47513
599	1.47348
598	1.47152
597	1.46961
596	1.46799
595	1.46688
594	1.46567
593	1.46404
592	1.46294
591	1.46167
590	1.4606
589	1.45912
588	1.45684
587	1.45525
586	1.45358
585	1.45144
584	1.44974
583	1.44807
582	1.44728
581	1.44616
580	1.44439
579	1.44318
578	1.44208
577	1.44051
576	1.43873
575	1.43729
574	1.4361
573	1.4347
572	1.43373
571	1.43312
570	1.43267
569	1.43211
568	1.43187
567	1.43176
566	1.43159
565	1.43192
564	1.43202
563	1.43247
562	1.43293
561	1.43304
560	1.43401
559	1.43445
558	1.43481
557	1.43545
556	1.43643
555	1.4374
554	1.43822
553	1.43915
552	1.44055
551	1.44226
550	1.44325
549	1.44491
548	1.44609
547	1.4479
546	1.44991
545	1.452
544	1.45444
543	1.45654
542	1.45915
541	1.46221
540	1.46477
539	1.46726
538	1.4708
537	1.47392
536	1.47786
535	1.48124
534	1.48546
533	1.48962
532	1.49388
531	1.4978
530	1.50219
529	1.50625
528	1.51021
527	1.51393
526	1.51869
525	1.52273
524	1.52719
523	1.53137
522	1.5358
521	1.53969
520	1.53268
519	1.53646
518	1.54002
517	1.54281
516	1.54648
515	1.54987
514	1.55264
513	1.55529
512	1.55834
511	1.56134
510	1.5644
509	1.56714
508	1.57063
507	1.57435
506	1.57723
505	1.58025
504	1.58335
503	1.58627
502	1.58885
501	1.59152
500	1.59396
499	1.59614
498	1.59917
497	1.60124
496	1.60418
495	1.60654
494	1.6081
493	1.61029
492	1.61152
491	1.61341
490	1.61474
489	1.61584
488	1.61753
487	1.61888
486	1.6202
485	1.62151
484	1.6229
483	1.62394
482	1.62541
481	1.62611
480	1.6281
479	1.62887
478	1.62991
477	1.63112
476	1.63279
475	1.63392
474	1.63486
473	1.6361
472	1.63784
471	1.63948
470	1.64097
469	1.64302
468	1.64478
467	1.64712
466	1.64894
465	1.65113
464	1.65347
463	1.65647
462	1.6591
461	1.66292
460	1.66622
459	1.66983
458	1.67407
457	1.67785
456	1.68309
455	1.68907
454	1.69617
453	1.70427
452	1.71338
451	1.72274
450	1.73361
449	1.7437
448	1.75393
447	1.76319
446	1.7727
445	1.78064
444	1.78794
443	1.79446
442	1.7993
441	1.80239
440	1.80489
439	1.80539
438	1.80469
437	1.80191
436	1.79896
435	1.79483
434	1.79057
433	1.78606
432	1.78211
431	1.77845
430	1.77452
429	1.77142
428	1.76769
427	1.76516
426	1.76421
425	1.76265
424	1.76145
423	1.76074
422	1.76018
421	1.76045
420	1.76978
419	1.76782
418	1.76782
417	1.76548
416	1.76232
415	1.76066
414	1.75703
413	1.75266
412	1.74609
411	1.74128
410	1.73853
409	1.73579
408	1.73054
407	1.72639
406	1.72371
405	1.72158
404	1.71792
403	1.7159
402	1.71458
401	1.71533
400	1.71435
399	1.71592
398	1.71691
397	1.71937
396	1.72011
395	1.72045
394	1.7197
393	1.71921
392	1.72062
391	1.72125
390	1.72031
389	1.72177
388	1.7216
387	1.72417
386	1.72649
385	1.72753
384	1.72869
383	1.72889
382	1.72853
381	1.72977
380	1.73175

## Sheet: Air-Day 2-zero
800	0.905788
799	0.906122
798	0.906576
797	0.907101
796	0.908041
795	0.908646
794	0.908909
793	0.909475
792	0.909586
791	0.910303
790	0.91106
789	0.911565
788	0.912313
787	0.913474
786	0.914525
785	0.915616
784	0.916252
783	0.917696
782	0.918898
781	0.92006
780	0.921403
779	0.922362
778	0.923968
777	0.925029
776	0.9262
775	0.92719
774	0.928352
773	0.930099
772	0.931331
771	0.932493
770	0.933876
769	0.935068
768	0.936553
767	0.937149
766	0.938755
765	0.94029
764	0.942047
763	0.944037
762	0.945885
761	0.947794
760	0.949451
759	0.950925
758	0.952329
757	0.953682
756	0.95445
755	0.955662
754	0.957086
753	0.958338
752	0.959793
751	0.961267
750	0.96257
749	0.964197
748	0.965893
747	0.96755
746	0.969337
745	0.970913
744	0.972943
743	0.972075
742	0.973004
741	0.974206
740	0.975781
739	0.977397
738	0.97866
737	0.980346
736	0.981811
735	0.983296
734	0.984366
733	0.985881
732	0.987649
731	0.989214
730	0.990638
729	0.992113
728	0.99384
727	0.995426
726	0.997143
725	0.998668
724	1.00032
723	1.00202
722	1.00384
721	1.00519
720	1.00705
719	1.00895
718	1.01091
717	1.01316
716	1.01549
715	1.01812
714	1.02024
713	1.02312
712	1.02548
711	1.02771
710	1.03058
709	1.03292
708	1.03623
707	1.0394
706	1.04253
705	1.04627
704	1.05026
703	1.05432
702	1.05902
701	1.06418
700	1.06962
699	1.07559
698	1.08152
697	1.08821
696	1.09487
695	1.10155
694	1.10855
693	1.11538
692	1.12231
691	1.12867
690	1.13433
689	1.13916
688	1.14348
687	1.14643
686	1.14817
685	1.14847
684	1.14845
683	1.14756
682	1.14575
681	1.14354
680	1.14109
679	1.13852
678	1.13609
677	1.13349
676	1.13089
675	1.12933
674	1.12778
673	1.12621
672	1.12431
671	1.12301
670	1.12199
669	1.12067
668	1.11933
667	1.11874
666	1.11864
665	1.11885
664	1.11934
663	1.12054
662	1.12172
661	1.12297
660	1.12415
659	1.12607
658	1.12785
657	1.12978
656	1.13215
655	1.13434
654	1.1368
653	1.1391
652	1.14162
651	1.14406
650	1.14617
649	1.14858
648	1.15065
647	1.15262
646	1.15453
645	1.15607
644	1.15743
643	1.15822
642	1.15875
641	1.15931
640	1.15908
639	1.15876
638	1.15819
637	1.15774
636	1.15697
635	1.15606
634	1.15523
633	1.15415
632	1.15325
631	1.15209
630	1.15074
629	1.14966
628	1.14791
627	1.14625
626	1.14462
625	1.14292
624	1.1414
623	1.13952
622	1.13791
621	1.1365
620	1.13467
619	1.13297
618	1.13115
617	1.12924
616	1.12734
615	1.12545
614	1.12356
613	1.12156
612	1.11943
611	1.11776
610	1.11583
609	1.11402
608	1.11215
607	1.11029
606	1.10872
605	1.10726
604	1.10554
603	1.104
602	1.10274
601	1.10167
600	1.10033
599	1.09895
598	1.09788
597	1.09622
596	1.09504
595	1.0939
594	1.09254
593	1.09132
592	1.09014
591	1.08878
590	1.0873
589	1.08603
588	1.08442
587	1.08313
586	1.08157
585	1.08035
584	1.07929
583	1.07797
582	1.07704
581	1.07571
580	1.0745
579	1.07346
578	1.07254
577	1.07097
576	1.06998
575	1.06919
574	1.06811
573	1.06749
572	1.06689
571	1.06658
570	1.06628
569	1.066
568	1.06578
567	1.06591
566	1.06585
565	1.06565
564	1.06583
563	1.06581
562	1.0661
561	1.06632
560	1.06672
559	1.06705
558	1.06735
557	1.06787
556	1.06844
555	1.069
554	1.07005
553	1.07089
552	1.07171
551	1.07278
550	1.07395
549	1.0747
548	1.07571
547	1.07678
546	1.07806
545	1.07912
544	1.08032
543	1.08157
542	1.08295
541	1.08474
540	1.08637
539	1.08834
538	1.09002
537	1.09235
536	1.09439
535	1.09624
534	1.09858
533	1.10087
532	1.10319
531	1.10537
530	1.10783
529	1.11037
528	1.11285
527	1.1151
526	1.11744
525	1.11981
524	1.12241
523	1.12113
522	1.12336
521	1.1257
520	1.12813
519	1.13078
518	1.13296
517	1.13534
516	1.13749
515	1.13925
514	1.14135
513	1.14342
512	1.14472
511	1.14667
510	1.149
509	1.15105
508	1.15287
507	1.15477
506	1.15633
505	1.15802
504	1.15945
503	1.16063
502	1.16202
501	1.16348
500	1.16435
499	1.1651
498	1.1659
497	1.16629
496	1.16652
495	1.16669
494	1.16703
493	1.16737
492	1.16743
491	1.16768
490	1.16841
489	1.16883
488	1.16916
487	1.16935
486	1.17033
485	1.17089
484	1.17149
483	1.17255
482	1.17351
481	1.17475
480	1.17622
479	1.17696
478	1.17834
477	1.17963
476	1.18036
475	1.18141
474	1.18217
473	1.18324
472	1.18415
471	1.18537
470	1.18672
469	1.18778
468	1.18898
467	1.1901
466	1.19122
465	1.19261
464	1.19387
463	1.19576
462	1.1975
461	1.19972
460	1.20212
459	1.20489
458	1.20787
457	1.21146
456	1.2149
455	1.21897
454	1.22339
453	1.22825
452	1.23241
451	1.23708
450	1.2417
449	1.24582
448	1.24894
447	1.26301
446	1.27765
445	1.29194
444	1.30533
443	1.31915
442	1.33241
441	1.34529
440	1.35633
439	1.36715
438	1.35584
437	1.34377
436	1.33072
435	1.31783
434	1.30492
433	1.2923
432	1.27931
431	1.26736
430	1.23363
429	1.23308
428	1.23219
427	1.23094
426	1.23017
425	1.22951
424	1.2289
423	1.23495
422	1.23488
421	1.23436
420	1.23332
419	1.2314
418	1.23053
417	1.22816
416	1.22514
415	1.22329
414	1.22184
413	1.22033
412	1.21821
411	1.21723
410	1.21627
409	1.21512
408	1.21359
407	1.21286
406	1.21197
405	1.21144
404	1.21037
403	1.21054
402	1.20977
401	1.21062
400	1.21116
399	1.2113
398	1.21232
397	1.21321
396	1.21386
395	1.21464
394	1.21535
393	1.21634
392	1.21737
391	1.21775
390	1.21916
389	1.21986
388	1.21994
387	1.22016
386	1.21988
385	1.2198
384	1.21966
383	1.21961
382	1.22066
381	1.22112
380	1.22157

[truncated: 27 more sheets: Air-Day 3-low, Air-Day 3-high, Air-Day 3-zero, Air-Day 4-low, Air-Day 4-high, Air-Day 4-zero, Air-Day 5-low, Air-Day 5-high, Air-Day 5-zero, Air-Day 6-low, Air-Day 6-high, Air-Day 6-zero, Air-Day 7-low, Air-Day 7-high, Air-Day 7-zero, Air-Day 8-low, Air-Day 8-high, Air-Day 8-zero, Air-Day 9 high, Air-Day 9-low …]
